# Supplementary material for: Phylogeny and adaptive evolution of subgenus Rhizirideum (Amaryllidaceae, Allium) based on plastid genomes
Source: BMC Plant Biol. 2023 Feb 1;23:70. doi: 10.1186/s12870-022-03993-z (PMC9890777; doi:10.1186/s12870-022-03993-z)
Supplement: Supplementary file 2 — Additional file 2: Table S1. Current species in subgenus Rhizirideum (Bold fonts show the thirteen species selected in our study). [file 12870_2022_3993_MOESM2_ESM.xlsx]

## Sheet: Sheet1
Table S1. Current species in subgenus Rhizirideum
Sections	Species
Allium sect. Rhizirideum G. Don ex W. D. J. Koch (1837)	Allium angulosum L.
	Allium austrosibiricum N. Friesen
	Allium brevidentatum F. Z. Li
	Allium burjaticum N. Friesen
	Allium chiwui F. T. Wang & Tang
	Allium minus (S. O. Yu, S. Lee & W. Lee) H. J. Choi & B. U. Oh
	Allium nutans L.
	Allium prostratum Trevir.
	Allium pseudosenescens H. J. Choi & B. U. Oh
	Allium rubens Schrad. ex Willd.
	Allium senescens L.
	Allium spirale Willd.
	Allium spurium G. Don
	Allium flavescens Bess.
	Allium lusitanicum Lam.
	Allium stellerianum Willd.
	Allium togashii Hara
	Allium tuvinucum (N. Friesen) N. Friesen
	Allium incensiodorum Radic
	Allium albidum Fisch. Ex Bieb
	Allium taishanense J. M. Xu
Allium sect. Rhizomatosa T. V. Egorova (1977)	Allium alabasicum Y. Z. Zhao
	Allium bidentatum Fisch. ex Prokh.
	Allium caespitosum Siev. ex Bong. & C. A. Mey.
	Allium dentigerum Prokh.
	Allium mongolicum Regel
	Allium mongolicum var. kabaense Chang Y. Yang & J. H. Huang
	Allium weschniakowii Regel
	Allium yongdengense J. M. Xu
	Allium polyrhizum Turcz. ex Regel
	Allium subangulatum Regel
Allium sect. Tenuissima (Tzag.) Hanelt (1994)	Allium anisopodium Ledeb.
	Allium anisopodium var. zimmermannianum (Gilg) F. T. Wang & Tang
	Allium elegantulum Kitag.
	Allium tenuissimum L.
	Allium vodopjanovae N. Friesen
Allium sect. Eduardia N. Friesen (2007)	Allium auriculatum Kunth
	Allium eduardii Stearn
	Allium przewalskianum Regel
	Allium siphonanthum J. M. Xu
* Bold fonts show the thirteen species selected in our study.
