# Supplementary material for: Phylogeny and adaptive evolution of subgenus Rhizirideum (Amaryllidaceae, Allium) based on plastid genomes
Source: BMC Plant Biol. 2023 Feb 1;23:70. doi: 10.1186/s12870-022-03993-z (PMC9890777; doi:10.1186/s12870-022-03993-z)
Supplement: Supplementary file 3 — Additional file 3: Table S2. List of common CDSs in thirteen Rhizirideum plastomes for phylogenetic reconstrucion. [file 12870_2022_3993_MOESM3_ESM.xlsx]

## Sheet: Sheet1
Table S2. List of common CDSs in thirteen Rhizirideum plastomes for phylogenetic reconstrucion
Nr.	CDS names
1	accD
2	atpA
3	atpB
4	atpE
5	atpF
6	atpH
7	atpl
8	ccsA
9	cemA
10	clpP
11	matK
12	ndhA
13	ndhB
14	ndhC
15	ndhD
16	ndhE
17	ndhF
18	ndhG
19	ndhH
20	ndhI
21	ndhJ
22	ndhK
23	petA
24	petB
25	petD
26	petG
27	petL
28	petN
29	psaA
30	psaB
31	psaC
32	psal
33	psaJ
34	psbA
35	psbB
36	psbC
37	psbD
38	psbE
39	psbF
40	psbH
41	psbl
42	psbJ
43	psbK
44	psbL
45	psbM
46	psbN
47	psbT
48	psbZ
49	rbcL
50	rpl2
51	rpl14
52	rpl16
53	rpl20
54	rpl22
55	rpl23
56	rpl32
57	rpl33
58	rpoA
59	rpoB
60	rpoC1
61	rpoC2
62	rps3
63	rps4
64	rps7
65	rps8
66	rps11
67	rps12
68	rps12_copy2
69	rps14
70	rps15
71	rps18
72	rps19
73	ycf1a
74	ycf1b
75	ycf2
76	ycf3
77	ycf4
