# Supplementary material for: Phylogeny and adaptive evolution of subgenus Rhizirideum (Amaryllidaceae, Allium) based on plastid genomes
Source: BMC Plant Biol. 2023 Feb 1;23:70. doi: 10.1186/s12870-022-03993-z (PMC9890777; doi:10.1186/s12870-022-03993-z)
Supplement: Supplementary file 4 — Additional file 4: Table S3. List of species and their accession numbers in GenBank included in the phylogenetic analysis (species in bold are from our team). [file 12870_2022_3993_MOESM4_ESM.xlsx]

## Sheet: Sheet1
Table S3. List of species and their accession numbers in GenBank included in the phylogenetic analysis (species in bold are from our team)
No.	Species	Accession number
1	Allium spirale Willdenow	ON008502
2	Allium senescens L.	ON008503
3	Allium mongolicum Regel	ON008504
4	Allium polyrhizum Turcz. ex Regel	ON008510
5	Allium bidentatum Fisch. ex Prokh. et Ikonnikov-Galitzky	ON008507
6	Allium caespitosum Siev. ex Bong. et Mey.	ON008506
7	Allium tenuissimum L.	ON008501
8	Allium anisopodium Ledeb.	ON008508
9	Allium eduardii Stearn	ON008505
10	Allium condensatum Turcz.	ON008509
11	Allium fasciculatum Rendle	NC045845
12	Allium monanthum Maxim.	NC042726
13	Allium fetisowii Regel	NC049100
14	Allium nanodes Airy-Shaw	MK820616
15	Allium neriniflorum (Herb.) G. Don	NC049103
16	Allium ovalifolium Hand.-Mzt.	MH341457
17	Allium prattii C. H. Wright ex Hemsl.	NC037432
18	Allium victorialis L.	MH341458
19	Allium caeruleum Pall.	NC049099
20	Allium cyathophorum Bur. et Franch.	NC045912
21	Allium macrostemon Bunge	MK751472
22	Allium mairei Levl.	NC045913
23	Allium ampeloprasum L.	NC044666
24	Allium ramosum L.	MH159131
25	Allium sativum L.	MK335928
26	Allium tuberosum Rottler ex Sprengle	NC044709
27	Allium cepa L.	MK335926
28	Agapanthus coddii F. M. Leight	NC035971
29	Narcissus poeticus Sm.	NC039825
30	Tulbaghia violacea	MT323239
31	Nothoscordum bonariens	MT348455
32	Allium nutans L.	LT799837
33	Allium przewalskianum Regel	NC046059
34	Allium dentigerum Prokh.	unpublished
35	Allium siphonanthum J. M. Xu	unpublished
36	Allium delicatulum Sievers ex Schultes & J. H. Schultes	MN648631
37	Allium pallasii Murray	MN648632
38	Allium songpanicum J. M. Xu	MN648634
39	Allium tanguticum Regel	MN648635
40	Allium teretifolium Regel	MN648636
41	Allium caricoides Regel	MT269797
42	Allium changduense J.M.Xu	MK299426
43	Allium cyaneum Regel	MK299427
44	Allium paepalanthoides Airy Shaw	MK299429
45	Allium plurifoliatum Rendle	MK299430
46	Allium sikkimense Baker	MK299431
47	Allium chrysanthum Regel	MH992108
48	Allium chrysocephalum Regel	MH992109
49	Allium herderianum Regel	MH992110
50	Allium maowenense J.M.Xu	MH992111
51	Allium rude J. M. Xu	MH992112
52	Allium xichuanense J.M.Xu	MH992113
53	Allium forrestii Diels	MK820613
54	Allium schoenoprasoides Regel	NC_049105
55	Allium farreri Stearn	MK931245
56	Allium spicatum (Prain) N. Friesen	MK931246
57	Allium trifurcatum (F. T. Wang & Tang) J. M. Xu	MK931247
58	Allium galanthum Kar. & Kir.	MT160180
59	Allium cepiforme G. Don	MT160181
60	Allium altaicum Pall.	MH159130
61	Allium fistulosum L.	MH926357
62	Allium chinense G. Don	MK096442
63	Allium obliquum L.	MZ019478
64	Allium semenovii Regel	MZ019479
65	Allium pskemense B.Fedtsch.	NC_044411
66	Allium praemixtum Vved.	NC_044412
67	Allium oschaninii O.Fedtsch.	NC_044470
