# Supplementary material for: Phylogeny and adaptive evolution of subgenus Rhizirideum (Amaryllidaceae, Allium) based on plastid genomes
Source: BMC Plant Biol. 2023 Feb 1;23:70. doi: 10.1186/s12870-022-03993-z (PMC9890777; doi:10.1186/s12870-022-03993-z)
Supplement: Supplementary file 5 — Additional file 5: Table S4. Collection locality and voucher information of twelve sequenced plastomes. [file 12870_2022_3993_MOESM5_ESM.xlsx]

## Sheet: Sheet1
Table S4. Collection locality and voucher information of sequenced plastomes
No.	Species	Locality	Voucher specimen	GenBank accession
1	Allium spirale Willdenow	Changji, Xinjiang	H11072607 (SZ)	ON008502
2	Allium senescens L.	Hexigten Banner, Inner Mongolia	ZCJ20210821 (SZ)	ON008503
3	Allium mongolicum Regel	Zhongwei, Ningxia	FX2020081001 (SZ)	ON008504
4	Allium polyrhizum Turcz. ex Regel	Zhongwei, Ningxia	FX2020080902 (SZ)	ON008510
5	Allium bidentatum Fisch. ex Prokh. et Ikonnikov-Galitzky	Hami, Xinjiang	H11072807 (SZ)	ON008507
6	Allium caespitosum Siev. ex Bong. et Mey.	Altay, Xinjiang	H11070501 (SZ)	ON008506
7	Allium tenuissimum L.	Tumed Left Banner, Inner Mongolia	FX2020081401 (SZ)	ON008501
8	Allium anisopodium Ledeb.	Tumed Left Banner, Inner Mongolia	FX2020081501 (SZ)	ON008508
9	Allium eduardii Stearn	Alxa Left Banner, Inner Mongolia	FX2020081901 (SZ)	ON008505
10	Allium condensatum Turcz.	Hohhot, Inner Mongolia	ZCJ2012081910 (SZ)	ON008509
11	Allium dentigerum Prokh.	Gansu	FX2021072101(SZ)	unpublished
12	Allium siphonanthum J. M. Xu	Yunnan	13CS6776 (KUN)	unpublished
