# Supplementary material for: Phylogeny and adaptive evolution of subgenus Rhizirideum (Amaryllidaceae, Allium) based on plastid genomes
Source: BMC Plant Biol. 2023 Feb 1;23:70. doi: 10.1186/s12870-022-03993-z (PMC9890777; doi:10.1186/s12870-022-03993-z)
Supplement: Supplementary file 6 — Additional file 6: Table S5 & S6 Table S4. Codon usage of protein-coding genes of the thirteen Rhizirideum plastomes. Table S5. RSCU values of protein-coding genes of the thirteen Rhizirideum plastomes. [file 12870_2022_3993_MOESM6_ESM.xlsx]

## Sheet: Sheet1
Table S5. Codon usage of protein-coding genes of the eleven Rhizirideum plastomes
Codon usage		Phe		Leu						Ile			Met	Val				Ser				Pro				Thr				Ala				Tyr		TER		His		Gln		Asn		Lys		Asp		Glu
Species	total number	UUU	UUC	UUA	UUG	CUU	CUC	CUA	CUG	AUU	AUC	AUA	AUG	GUU	GUC	GUA	GUG	UCU	UCC	UCA	UCG	CCU	CCC	CCA	CCG	ACU	ACC	ACA	ACG	GCU	GCC	GCA	GCG	UAU	UAC	UAA	UAG	CAU	CAC	CAA	CAG	AAU	AAC	AAA	AAG	GAU	GAC	GAA	GAG
A. polyrhizum	22853	875	452	824	471	480	151	317	127	8	370	650	541	472	144	484	170	515	267	350	147	361	199	265	101	489	202	359	126	586	175	374	124	702	160	37	24	433	124	620	180	841	234	926	278	718	165	895	304
A. bidentatum	22854	877	452	811	467	475	147	294	125	1012	389	609	515	468	145	466	170	531	265	363	154	356	192	257	103	476	206	350	133	575	179	374	129	695	172	127	54	440	127	610	183	811	251	909	276	681	164	863	292
A.dentigerum	22895	880	453	821	471	479	148	318	127	1009	369	657	539	472	144	480	170	525	256	347	154	365	199	266	101	483	203	361	133	583	175	372	131	710	160	37	24	435	123	623	184	844	238	931	277	716	163	900	305
A. caespitosum	22838	876	446	827	474	479	150	314	123	1009	370	656	540	468	145	480	172	517	263	348	150	367	192	266	101	482	204	362	130	587	174	368	123	700	159	37	24	434	122	621	183	840	235	925	280	716	163	899	305
A. mongolicum	22852	876	447	827	474	479	152	314	123	1010	368	656	541	469	145	479	172	518	264	349	150	366	193	266	101	483	204	362	131	587	174	369	123	701	159	37	24	434	122	621	183	841	235	927	279	715	163	899	305
A. anisopodium	22856	880	448	828	467	482	153	311	129	1004	368	650	542	469	150	481	173	521	258	342	157	361	198	266	100	489	203	356	131	582	179	373	122	701	157	38	23	435	123	627	183	845	234	926	277	712	168	893	303
A. tenuissimum	22868	879	450	829	466	482	154	311	127	1004	368	649	542	469	150	480	174	522	257	344	156	363	197	266	100	489	204	355	132	582	180	373	123	701	157	38	23	435	124	628	184	844	237	927	278	711	167	894	304
A. senescens	22844	875	443	821	475	483	151	319	123	1015	364	658	538	467	149	477	174	510	267	344	153	362	197	267	100	483	206	360	125	585	174	371	126	706	160	38	24	436	124	625	181	840	236	925	278	711	163	898	303
A. spirale	22844	875	442	822	475	483	151	319	124	1015	365	657	538	468	149	477	174	510	267	343	154	362	197	267	99	483	206	360	125	584	174	371	126	706	160	38	24	436	124	625	181	839	237	924	279	711	163	897	304
A. nutans	22842	876	443	822	475	483	151	317	124	1013	366	657	538	465	149	477	174	510	265	341	155	359	196	272	100	485	203	361	123	586	175	375	122	707	161	37	24	436	124	628	180	840	238	921	279	713	161	898	304
A. eduardii	22986	881	448	833	475	479	153	318	127	1017	370	658	540	465	148	484	174	525	258	345	152	358	202	267	99	480	213	363	127	586	178	368	128	708	167	37	24	439	124	629	186	849	243	938	283	718	164	909	306
A. przewalskianum	22869	883	448	822	475	479	154	315	127	1011	371	651	543	463	146	487	174	523	258	344	152	355	201	266	98	480	210	361	124	583	178	369	127	704	165	36	25	437	123	625	181	835	240	925	280	717	163	900	304
A. siphonanthum	22856	882	445	819	475	481	152	315	125	1005	368	646	539	469	149	485	173	522	260	352	151	361	203	261	103	490	206	360	123	582	176	370	124	704	161	36	24	433	123	621	183	839	234	927	275	720	160	899	306
Table S6. Codon RSCU values of protein-coding genes of the eleven Rhizirideum plastomes
RSCU value	Phe		Leu						Ile			Met	Val				Ser				Ser		Pro				Thr				Ala				Tyr		TER		TER	His		Gln		Asn		Lys		Asp
Species	UUU	UUC	UUA	UUG	CUU	CUC	CUA	CUG	AUU	AUC	AUA	AUG	GUU	GUC	GUA	GUG	UCU	UCC	UCA	UCG	AGU	AGC	CCU	CCC	CCA	CCG	ACU	ACC	ACA	ACG	GCU	GCC	GCA	GCG	UAU	UAC	UAA	UAG	UGA	CAU	CAC	CAA	CAG	AAU	AAC	AAA	AAG	GAU	GAC
A. polyrhizum	1.32	0.68	2.09	1.19	1.22	0.38	0.8	0.32	1.49	0.55	0.96	1	1.49	0.45	1.52	0.54	1.78	0.92	1.21	0.51	1.56	0.86	1.14	0.44	1.66	0.69	1.22	0.43	1.86	0.56	1.19	0.39	1.63	0.37	1.44	0.94	1.55	0.45	1.55	0.45	1.56	0.44	1.54	0.46	1.63	0.37	1.49	0.51	1.56
A. bidentatum	1.32	0.68	2.1	1.21	1.23	0.38	0.76	0.32	1.51	0.58	0.91	1	1.5	0.46	1.49	0.54	1.8	0.9	1.23	0.52	1.57	0.85	1.13	0.45	1.63	0.71	1.2	0.46	1.83	0.57	1.19	0.41	1.6	0.4	1.49	0.64	1.55	0.45	1.54	0.46	1.53	0.47	1.53	0.47	1.61	0.39	1.49	0.51	1.52
A.dentigerum	1.32	0.68	2.08	1.2	1.22	0.38	0.81	0.32	1.49	0.54	0.97	1	1.49	0.45	1.52	0.54	1.81	0.88	1.19	0.53	1.57	0.85	1.14	0.43	1.64	0.69	1.22	0.45	1.85	0.56	1.18	0.42	1.63	0.37	1.44	0.94	1.56	0.44	1.54	0.46	1.56	0.44	1.54	0.46	1.63	0.37	1.49	0.51	1.56
A. caespitosum	1.33	0.67	2.1	1.2	1.21	0.38	0.8	0.31	1.49	0.55	0.97	1	1.48	0.46	1.52	0.54	1.79	0.91	1.2	0.52	1.59	0.83	1.15	0.44	1.64	0.69	1.23	0.44	1.88	0.56	1.18	0.39	1.63	0.37	1.44	0.94	1.56	0.44	1.54	0.46	1.56	0.44	1.54	0.46	1.63	0.37	1.49	0.51	1.56
A. mongolicum	1.32	0.68	2.09	1.2	1.21	0.38	0.8	0.31	1.49	0.54	0.97	1	1.48	0.46	1.51	0.54	1.79	0.91	1.2	0.52	1.58	0.83	1.15	0.44	1.64	0.69	1.23	0.44	1.87	0.56	1.18	0.39	1.63	0.37	1.44	0.94	1.56	0.44	1.54	0.46	1.56	0.44	1.54	0.46	1.63	0.37	1.49	0.51	1.56
A. anisopodium	1.33	0.67	2.1	1.18	1.22	0.39	0.79	0.33	1.49	0.55	0.96	1	1.47	0.47	1.51	0.54	1.8	0.89	1.18	0.54	1.56	0.86	1.15	0.43	1.66	0.69	1.21	0.44	1.85	0.57	1.19	0.39	1.63	0.37	1.48	0.9	1.56	0.44	1.55	0.45	1.57	0.43	1.54	0.46	1.62	0.38	1.49	0.51	1.56
A. tenuissimum	1.32	0.68	2.1	1.18	1.22	0.39	0.79	0.32	1.49	0.55	0.96	1	1.47	0.47	1.51	0.55	1.8	0.89	1.18	0.54	1.57	0.85	1.15	0.43	1.66	0.69	1.2	0.45	1.85	0.57	1.19	0.39	1.63	0.37	1.48	0.9	1.56	0.44	1.55	0.45	1.56	0.44	1.54	0.46	1.62	0.38	1.49	0.51	1.56
A. senescens	1.33	0.67	2.08	1.2	1.22	0.38	0.81	0.31	1.49	0.54	0.97	1	1.47	0.47	1.51	0.55	1.76	0.92	1.19	0.53	1.56	0.85	1.15	0.43	1.65	0.7	1.23	0.43	1.86	0.55	1.18	0.4	1.63	0.37	1.48	0.94	1.56	0.44	1.55	0.45	1.56	0.44	1.54	0.46	1.63	0.37	1.5	0.5	1.54
A. spirale	1.33	0.67	2.08	1.2	1.22	0.38	0.81	0.31	1.49	0.54	0.97	1	1.48	0.47	1.5	0.55	1.76	0.92	1.18	0.53	1.57	0.85	1.15	0.43	1.65	0.7	1.23	0.43	1.86	0.55	1.18	0.4	1.63	0.37	1.48	0.94	1.56	0.44	1.55	0.45	1.56	0.44	1.54	0.46	1.63	0.37	1.49	0.51	1.54
A. nutans	1.33	0.67	2.08	1.2	1.22	0.38	0.8	0.31	1.49	0.54	0.97	1	1.47	0.47	1.51	0.55	1.76	0.92	1.18	0.54	1.55	0.85	1.17	0.43	1.66	0.69	1.23	0.42	1.86	0.56	1.19	0.39	1.63	0.37	1.44	0.94	1.56	0.44	1.55	0.45	1.56	0.44	1.53	0.47	1.63	0.37	1.49	0.51	1.54
A. eduardii	1.33	0.67	2.1	1.19	1.21	0.38	0.8	0.32	1.49	0.54	0.97	1	1.46	0.47	1.52	0.55	1.81	0.89	1.19	0.52	1.55	0.87	1.15	0.43	1.62	0.72	1.23	0.43	1.86	0.57	1.17	0.41	1.62	0.38	1.44	0.94	1.56	0.44	1.54	0.46	1.55	0.45	1.54	0.46	1.63	0.37	1.5	0.5	1.56
A. przewalskianum	1.33	0.67	2.08	1.2	1.21	0.39	0.8	0.32	1.49	0.55	0.96	1	1.46	0.46	1.53	0.55	1.8	0.89	1.19	0.52	1.54	0.87	1.16	0.43	1.63	0.71	1.23	0.42	1.86	0.57	1.17	0.4	1.62	0.38	1.4	0.97	1.56	0.44	1.55	0.45	1.55	0.45	1.54	0.46	1.63	0.37	1.5	0.5	1.55
A. siphonanthum	1.33	0.67	2.08	1.2	1.22	0.39	0.8	0.32	1.49	0.55	0.96	1	1.47	0.47	1.52	0.54	1.79	0.89	1.21	0.52	1.56	0.88	1.13	0.44	1.66	0.7	1.22	0.42	1.86	0.56	1.18	0.4	1.63	0.37	1.4	0.94	1.56	0.44	1.54	0.46	1.56	0.44	1.54	0.46	1.64	0.36	1.49	0.51	1.55
[truncated: 16 more columns]
