# Supplementary material for: Phylogeny and adaptive evolution of subgenus Rhizirideum (Amaryllidaceae, Allium) based on plastid genomes
Source: BMC Plant Biol. 2023 Feb 1;23:70. doi: 10.1186/s12870-022-03993-z (PMC9890777; doi:10.1186/s12870-022-03993-z)
Supplement: Supplementary file 7 — Additional file 7: Table S7. The repeat sequence distribution in the thirteen Rhizirideum plastomes. [file 12870_2022_3993_MOESM7_ESM.xlsx]

## Sheet: Sheet1
Table S7. Simple sequence repeats (SSR) distribution in the eleven Rhizirideum plastomes
ID	SSR nr.	SSR type	size	start	end	SSR
Allium_anisopodium	3	c	98	3711	3808	(T)11attttaccagaattagagccatagagctctatccatttattcactagaccaaactctaactgtgaatttcttaaaat(A)10
Allium_anisopodium	6	c	207	4821	5027	(ATAGAT)3aaataaccccccctagaaacgtataagaggttttctcctcatacggctcgagaaaaaatgattctaatatttctgtatataatgt(A)10tatatataaaaaaatttatgacttagactatgatttaagtttttctgttcttacttacataaaaaattcacataaaaaaag(A)13
Allium_anisopodium	16	c	117	17662	17778	(T)11cattcccggtggtattaaaatgccgctgtgtctagatatcttatctgtctctccgggaaaatgaatatccccagaaaaaattttcagttcaatac(T)11
Allium_anisopodium	19	c	107	21822	21928	(T)11actttgttcgataaaaagaaaagtctacaaagaactactctttactcaagttctccatccagtaaggactttattaattca(T)15
Allium_anisopodium	21	c	22	26992	27013	(T)11c(A)10
Allium_anisopodium	24	c	22	28081	28102	(A)10ga(AT)5
Allium_anisopodium	34	c	50	43202	43251	(T)10ctagtattgactagttaattttatcttt(TTTC)3
Allium_anisopodium	36	c	98	45989	46086	(TA)9aagaagattaaggctctgttttatgatttat(TA)5aaatataaatctaattggatctaatcaac(T)10
Allium_anisopodium	42	c	87	59848	59934	(A)11tgaaaaaaaagaaagcattggcttccctcgcgtatcttgcatctataatatttttgccctggtgga(TC)5
Allium_anisopodium	45	c	67	64315	64381	(T)11gctatccataatgactaatgaattaagaactttcaattagaacta(T)11
Allium_anisopodium	49	c	164	68905	69068	(A)10gaatccatccgatctaaattgttgaatgatccatttatcacccttcctttcattcatattgtaatgt(A)10tactatgatggttctgttgctttctatatttatctcgtctgtgatttagcaatcccaaagtttc(T)13
Allium_anisopodium	52	c	105	69987	70091	(T)11caattcgtttcatgtctccaaaaaactattcaatgtatttattataatggttgacatggcagtttaagagtgcttctctaat(TAAA)3
Allium_anisopodium	66	c	30	111358	111387	(T)10gaagtataaa(T)10
Allium_anisopodium	77	c	121	123457	123577	(T)10ctaccttttttaatgtctgttcctgtataatctgtctcaacatctttttcattttgttttcgtaaatctaatacaagatttccttgaccttgttgttca(T)12
Allium_anisopodium	78	c	97	125226	125322	(T)11gaaacttttagaaccccatttcctctttctttgaaaactcttataacttgtaaaattttctttttcgcttttatcg(T)10
Allium_anisopodium	72	c*	20	116169	116188	(A)10(AAT)4*
Allium_anisopodium	2	p1	11	3590	3600	(A)11
Allium_anisopodium	4	p1	10	4054	4063	(A)10
Allium_anisopodium	8	p1	13	6236	6248	(A)13
Allium_anisopodium	10	p1	14	8312	8325	(T)14
Allium_anisopodium	11	p1	15	9699	9713	(T)15
Allium_anisopodium	12	p1	10	12130	12139	(T)10
Allium_anisopodium	13	p1	10	12693	12702	(A)10
Allium_anisopodium	15	p1	10	15614	15623	(T)10
Allium_anisopodium	20	p1	10	22251	22260	(T)10
Allium_anisopodium	22	p1	10	27281	27290	(A)10
Allium_anisopodium	25	p1	10	28739	28748	(A)10
Allium_anisopodium	26	p1	11	29465	29475	(T)11
Allium_anisopodium	27	p1	11	30826	30836	(A)11
Allium_anisopodium	28	p1	10	31966	31975	(A)10
Allium_anisopodium	31	p1	12	36316	36327	(A)12
Allium_anisopodium	32	p1	12	36538	36549	(T)12
Allium_anisopodium	33	p1	14	41810	41823	(T)14
Allium_anisopodium	35	p1	10	45103	45112	(A)10
Allium_anisopodium	38	p1	12	50684	50695	(A)12
Allium_anisopodium	39	p1	10	54171	54180	(T)10
Allium_anisopodium	47	p1	11	66971	66981	(T)11
Allium_anisopodium	51	p1	10	69778	69787	(A)10
Allium_anisopodium	54	p1	10	73249	73258	(A)10
Allium_anisopodium	55	p1	10	73527	73536	(A)10
Allium_anisopodium	57	p1	11	76374	76384	(T)11
Allium_anisopodium	58	p1	10	77494	77503	(T)10
Allium_anisopodium	59	p1	11	78209	78219	(T)11
Allium_anisopodium	60	p1	14	80374	80387	(T)14
Allium_anisopodium	61	p1	10	80527	80536	(A)10
Allium_anisopodium	62	p1	12	81075	81086	(T)12
Allium_anisopodium	64	p1	10	109637	109646	(T)10
Allium_anisopodium	65	p1	10	111191	111200	(A)10
Allium_anisopodium	68	p1	15	111895	111909	(A)15
Allium_anisopodium	70	p1	12	112705	112716	(T)12
Allium_anisopodium	71	p1	12	114162	114173	(T)12
Allium_anisopodium	74	p1	13	116996	117008	(T)13
Allium_anisopodium	75	p1	12	122347	122358	(T)12
Allium_anisopodium	76	p1	12	122522	122533	(T)12
Allium_anisopodium	79	p1	10	125922	125931	(A)10
Allium_anisopodium	17	p2	10	19141	19150	(AT)5
Allium_anisopodium	29	p2	12	32248	32259	(AT)6
Allium_anisopodium	30	p2	12	35514	35525	(TA)6
Allium_anisopodium	41	p2	10	59655	59664	(AT)5
Allium_anisopodium	46	p2	10	66048	66057	(TA)5
Allium_anisopodium	48	p2	10	67100	67109	(TA)5
Allium_anisopodium	63	p2	10	88399	88408	(GA)5
Allium_anisopodium	69	p2	12	112506	112517	(TA)6
Allium_anisopodium	73	p2	10	116529	116538	(TA)5
Allium_anisopodium	80	p2	10	147426	147435	(TC)5
Allium_anisopodium	7	p3	12	5883	5894	(TAT)4
Allium_anisopodium	9	p3	12	7541	7552	(TTA)4
Allium_anisopodium	50	p3	12	69308	69319	(TCT)4
Allium_anisopodium	1	p4	12	3437	3448	(AAAT)3
Allium_anisopodium	5	p4	12	4335	4346	(ATAA)3
Allium_anisopodium	14	p4	12	13115	13126	(AAAG)3
Allium_anisopodium	18	p4	12	20063	20074	(ATTT)3
Allium_anisopodium	23	p4	12	27734	27745	(AAAT)3
Allium_anisopodium	37	p4	12	46458	46469	(AATA)3
Allium_anisopodium	43	p4	12	60535	60546	(AATG)3
Allium_anisopodium	44	p4	12	62155	62166	(TAAA)3
Allium_anisopodium	53	p4	12	72920	72931	(TTTA)3
Allium_anisopodium	56	p4	12	74993	75004	(GGAT)3
Allium_anisopodium	67	p4	12	111638	111649	(ATTG)3
Allium_anisopodium	40	p5	15	58500	58514	(TATAA)3
Allium_bidentatum	1	c	94	3786	3879	(T)11accagaattagagccatagagctctatccatttattcactagaccaaactctaactgtgaatttcttaaaat(A)11
Allium_bidentatum	2	c	118	4428	4545	(ATAA)3ggatcgaaataaacagatctatttatctacgatcgaattatatttgttcgacacaccattgtcaatatgaatacattgttgagaaaaaaatgaaat(A)10
Allium_bidentatum	8	c	55	9662	9716	(T)15acctaaaaaaattttcatttatttttctc(A)11
Allium_bidentatum	13	c	117	17789	17905	(T)11cattcccggtggtattaaaatgccgctgtgtctagatatcttatccgtctctccgggaaaatgaatatccccagaaaaaattttcagttcaatac(T)11
Allium_bidentatum	16	c	103	21949	22051	(T)11actttgttcgataaaaagaaaagcctacaaagaactactctttactcaagttctccatccagtaaggactttattaattca(T)11
Allium_bidentatum	29	c	55	45862	45916	(TA)8gaagattaaggctctgttttatgatttat(TA)5
Allium_bidentatum	34	c	32	50567	50598	(T)10caatcaaaacg(A)11
Allium_bidentatum	38	c	86	59825	59910	(A)10tgaaaaaaaagaaagcattggcttccctcgcgtatcttgcatctataatatttttgccctggtgga(TC)5
Allium_bidentatum	42	c	65	64251	64315	(T)11ctatttataatgactaatgaattaagaactttcaattagaacta(T)10
Allium_bidentatum	51	c	105	70000	70104	(T)11caattcgtttcatgtctccaaaaaactattcaatgtatttattataatggttgacatggcagtttaagagtgcttctctaat(TAAA)3
Allium_bidentatum	70	c	100	111701	111800	(ATTG)3gatttcaatccaataagataagaaaatatcagaaatcttataaaaatccttacttcttatattatagaactg(A)16
Allium_bidentatum	71	c	72	111962	112033	(A)14gattatcgacgaaattaaatataatataaaaaatgactaaaact(A)14
Allium_bidentatum	72	c	214	112608	112821	(TA)7ttttctatataatcactatataattagaataattaattaaattacactaaatacattaaaaagtagactaaaaacaata(T)15agaaaatgagtcttttaatttctaatttaatttattaattttagtaattatattttgatatgtataaaatcatcctatttatttaatttatatata(T)10
Allium_bidentatum	77	c	121	123544	123664	(T)10ccaccttttttaatgtctgttcctgtataatctgtctcaacatcttttttattttgttttcgtaaatctaatacaagatttccttgaccttgttgttca(T)12
Allium_bidentatum	3	p1	10	5082	5091	(A)10
Allium_bidentatum	5	p1	10	8305	8314	(T)10
Allium_bidentatum	6	p1	11	8560	8570	(A)11
Allium_bidentatum	7	p1	10	8939	8948	(A)10
Allium_bidentatum	9	p1	15	12086	12100	(T)15
Allium_bidentatum	10	p1	12	13655	13666	(A)12
Allium_bidentatum	11	p1	10	14013	14022	(A)10
Allium_bidentatum	12	p1	11	14811	14821	(A)11
Allium_bidentatum	17	p1	10	22374	22383	(T)10
Allium_bidentatum	18	p1	11	27121	27131	(A)11
Allium_bidentatum	19	p1	12	28203	28214	(A)12
Allium_bidentatum	20	p1	10	31142	31151	(T)10
Allium_bidentatum	22	p1	10	32432	32441	(T)10
Allium_bidentatum	24	p1	10	36145	36154	(A)10
Allium_bidentatum	25	p1	10	37095	37104	(A)10
Allium_bidentatum	26	p1	10	41699	41708	(T)10
Allium_bidentatum	28	p1	13	44973	44985	(A)13
Allium_bidentatum	32	p1	12	48302	48313	(T)12
Allium_bidentatum	33	p1	12	50310	50321	(T)12
Allium_bidentatum	35	p1	10	54155	54164	(T)10
Allium_bidentatum	36	p1	11	58274	58284	(A)11
Allium_bidentatum	41	p1	12	63653	63664	(A)12
Allium_bidentatum	43	p1	13	65045	65057	(T)13
Allium_bidentatum	45	p1	11	66933	66943	(T)11
Allium_bidentatum	47	p1	12	68870	68881	(A)12
Allium_bidentatum	48	p1	10	69022	69031	(T)10
Allium_bidentatum	50	p1	10	69791	69800	(A)10
Allium_bidentatum	53	p1	10	73261	73270	(A)10
Allium_bidentatum	54	p1	10	73480	73489	(A)10
Allium_bidentatum	55	p1	10	74129	74138	(G)10
Allium_bidentatum	57	p1	10	76388	76397	(T)10
Allium_bidentatum	58	p1	10	78223	78232	(T)10
Allium_bidentatum	59	p1	10	78513	78522	(T)10
Allium_bidentatum	60	p1	10	80398	80407	(T)10
Allium_bidentatum	61	p1	11	80543	80553	(A)11
Allium_bidentatum	62	p1	10	80945	80954	(T)10
Allium_bidentatum	63	p1	10	81208	81217	(A)10
Allium_bidentatum	65	p1	11	96742	96752	(T)11
Allium_bidentatum	66	p1	10	97964	97973	(T)10
Allium_bidentatum	68	p1	10	109712	109721	(T)10
Allium_bidentatum	69	p1	10	111266	111275	(A)10
Allium_bidentatum	73	p1	11	116277	116287	(A)11
Allium_bidentatum	74	p1	12	117111	117122	(T)12
Allium_bidentatum	75	p1	15	122451	122465	(T)15
Allium_bidentatum	76	p1	11	122629	122639	(T)11
Allium_bidentatum	78	p1	11	125307	125317	(T)11
Allium_bidentatum	79	p1	10	126003	126012	(A)10
Allium_bidentatum	80	p1	10	137973	137982	(A)10
Allium_bidentatum	81	p1	11	139194	139204	(A)11
Allium_bidentatum	14	p2	10	19268	19277	(AT)5
Allium_bidentatum	21	p2	12	32079	32090	(AT)6
Allium_bidentatum	23	p2	14	35348	35361	(TA)7
Allium_bidentatum	30	p2	10	46194	46203	(TA)5
Allium_bidentatum	37	p2	10	59632	59641	(AT)5
Allium_bidentatum	44	p2	14	66021	66034	(TA)7
Allium_bidentatum	46	p2	10	67062	67071	(TA)5
Allium_bidentatum	64	p2	10	88425	88434	(GA)5
Allium_bidentatum	82	p2	10	147512	147521	(TC)5
Allium_bidentatum	4	p3	12	7540	7551	(TTA)4
Allium_bidentatum	49	p3	12	69266	69277	(TCT)4
Allium_bidentatum	15	p4	12	20190	20201	(ATTT)3
Allium_bidentatum	27	p4	12	43106	43117	(TTTC)3
Allium_bidentatum	31	p4	12	46336	46347	(AATA)3
Allium_bidentatum	39	p4	12	60511	60522	(AATG)3
Allium_bidentatum	40	p4	12	62132	62143	(TAAA)3
Allium_bidentatum	52	p4	12	72932	72943	(TTTA)3
Allium_bidentatum	56	p4	12	75007	75018	(GGAT)3
Allium_bidentatum	67	p4	12	108990	109001	(ATAA)3
Allium_caespitosum	3	c	97	3693	3789	(T)14accagaattagagccatagagctctatccatttattcactagaccaaactctaactgtgaatttcttaaaat(A)11
Allium_caespitosum	9	c	59	9562	9620	(T)13acttttacctaaaaaaattttcatttatttttctc(A)11
Allium_caespitosum	14	c	117	17701	17817	(T)11cattcccggtggtattaaaatgccactgtgtctagatatcttatctgtctctccgggaaaatgaatatccccagaaaaaattttcagttcaatac(T)11
Allium_caespitosum	17	c	104	21861	21964	(T)12actttgttcgataaaaagaaaagcctacaaagaactactctttactcaagttctccatccagtaaggactttattaattca(T)11
Allium_caespitosum	33	c	57	45994	46050	(TA)7gaaagaagattaaggctctgttttatgatttat(TA)5
Allium_caespitosum	36	c	58	46664	46721	(AT)5ttaatatatattttttacattccataataaattcg(A)13
Allium_caespitosum	52	c	166	69070	69235	(A)13gaatccatccgatctagattgttgaatgatccatttaccacccttcctttcattcatattgtaatgt(A)11tactatgatggttctgttgctttctatatttatctcgtctgtgatttagcaatcccaaagtttc(T)11
Allium_caespitosum	55	c	104	70215	70318	(T)10caattcgtttcatgtctccaaaaaactattcaatgtatttattataatggttgacatggcagtttaagagtgcttctctaat(TAAA)3
Allium_caespitosum	72	c	70	111599	111668	(T)10gaagtagaaaaatttttttttataaaaaaaagagaaggagaatatgatat(A)10
Allium_caespitosum	74	c	66	112175	112240	(A)13ttatcgacgaaattaaatataatataaaagatgactaaaact(A)11
Allium_caespitosum	75	c	108	112823	112930	(TA)8ttttctatataatcactatataattagaataattaattaaattacactaaatacattaaaaagtagactaaaaacaata(T)13
Allium_caespitosum	82	c	121	123731	123851	(T)10ctaccttttttaatgtctgttcctgtataatctgtctcaacatcttttttattttgttttcgtaaatctaatacaagatttccttgaccttgttgttca(T)12
Allium_caespitosum	53	c*	25	69475	69499	(TCT)4(T)14*
Allium_caespitosum	1	p1	10	1594	1603	(T)10
Allium_caespitosum	2	p1	10	3559	3568	(T)10
Allium_caespitosum	4	p1	11	4597	4607	(A)11
Allium_caespitosum	5	p1	12	4966	4977	(A)12
Allium_caespitosum	7	p1	10	7565	7574	(A)10
Allium_caespitosum	8	p1	10	8980	8989	(A)10
Allium_caespitosum	10	p1	11	11990	12000	(T)11
Allium_caespitosum	11	p1	11	13559	13569	(A)11
Allium_caespitosum	12	p1	13	14714	14726	(A)13
Allium_caespitosum	18	p1	11	26731	26741	(A)11
Allium_caespitosum	19	p1	12	27296	27307	(A)12
Allium_caespitosum	20	p1	10	28125	28134	(A)10
Allium_caespitosum	22	p1	10	29504	29513	(T)10
Allium_caespitosum	23	p1	10	30349	30358	(A)10
Allium_caespitosum	24	p1	10	30877	30886	(A)10
Allium_caespitosum	25	p1	11	31341	31351	(T)11
Allium_caespitosum	26	p1	10	32013	32022	(A)10
Allium_caespitosum	29	p1	10	37226	37235	(A)10
Allium_caespitosum	30	p1	14	41819	41832	(T)14
Allium_caespitosum	32	p1	14	45098	45111	(A)14
Allium_caespitosum	38	p1	10	50425	50434	(T)10
Allium_caespitosum	39	p1	10	54241	54250	(T)10
Allium_caespitosum	40	p1	10	58400	58409	(A)10
Allium_caespitosum	45	p1	12	63810	63821	(A)12
Allium_caespitosum	46	p1	13	64435	64447	(T)13
Allium_caespitosum	47	p1	12	65230	65241	(T)12
Allium_caespitosum	48	p1	10	66218	66227	(T)10
Allium_caespitosum	49	p1	15	67133	67147	(T)15
Allium_caespitosum	51	p1	10	67860	67869	(A)10
Allium_caespitosum	54	p1	11	70005	70015	(A)11
Allium_caespitosum	57	p1	10	74333	74342	(G)10
Allium_caespitosum	59	p1	11	76592	76602	(T)11
Allium_caespitosum	60	p1	10	78427	78436	(T)10
Allium_caespitosum	61	p1	12	78717	78728	(T)12
Allium_caespitosum	62	p1	10	80610	80619	(T)10
Allium_caespitosum	63	p1	10	80755	80764	(A)10
Allium_caespitosum	64	p1	10	81156	81165	(T)10
Allium_caespitosum	65	p1	11	81301	81311	(T)11
Allium_caespitosum	66	p1	10	81421	81430	(A)10
Allium_caespitosum	68	p1	10	96926	96935	(T)10
Allium_caespitosum	70	p1	10	109877	109886	(T)10
Allium_caespitosum	71	p1	10	111432	111441	(A)10
Allium_caespitosum	77	p1	11	117312	117322	(T)11
Allium_caespitosum	78	p1	10	118180	118189	(A)10
Allium_caespitosum	79	p1	10	119930	119939	(A)10
Allium_caespitosum	80	p1	10	122650	122659	(T)10
Allium_caespitosum	81	p1	11	122823	122833	(T)11
Allium_caespitosum	83	p1	10	124533	124542	(T)10
Allium_caespitosum	84	p1	11	125494	125504	(T)11
Allium_caespitosum	85	p1	10	126190	126199	(A)10
Allium_caespitosum	87	p1	10	139376	139385	(A)10
Allium_caespitosum	15	p2	10	19180	19189	(AT)5
Allium_caespitosum	27	p2	10	32257	32266	(AT)5
Allium_caespitosum	28	p2	12	35524	35535	(TA)6
Allium_caespitosum	34	p2	10	46328	46337	(TA)5
Allium_caespitosum	37	p2	10	47014	47023	(AT)5
Allium_caespitosum	41	p2	10	59792	59801	(AT)5
Allium_caespitosum	42	p2	10	60060	60069	(TC)5
Allium_caespitosum	50	p2	10	67266	67275	(TA)5
Allium_caespitosum	67	p2	10	88615	88624	(GA)5
Allium_caespitosum	76	p2	10	116829	116838	(TA)5
Allium_caespitosum	88	p2	10	147687	147696	(TC)5
Allium_caespitosum	6	p3	12	7421	7432	(TTA)4
Allium_caespitosum	13	p3	12	17390	17401	(CTT)4
Allium_caespitosum	69	p3	12	98339	98350	(TTC)4
Allium_caespitosum	86	p3	12	137961	137972	(GAA)4
Allium_caespitosum	16	p4	12	20102	20113	(ATTT)3
Allium_caespitosum	31	p4	12	43231	43242	(TTTC)3
Allium_caespitosum	35	p4	12	46468	46479	(AATA)3
Allium_caespitosum	43	p4	12	60670	60681	(AATG)3
Allium_caespitosum	44	p4	12	62290	62301	(TAAA)3
Allium_caespitosum	56	p4	12	73145	73156	(TTTA)3
Allium_caespitosum	58	p4	12	75211	75222	(GGAT)3
Allium_caespitosum	73	p4	12	111906	111917	(ATTG)3
Allium_caespitosum	21	p5	15	29340	29354	(ATTGA)3
Allium_eduardii	2	c	96	3684	3779	(T)11accagaattagagccatagagctctatccatttattcactagaccaaactctaactgtgaatttcttaaaat(A)13
Allium_eduardii	3	c	111	4299	4409	(ATAA)3ggatcgaaataaacagatctatttatctacgctcgaattatatttgttcgatacaccattgtcaatatgaataaattgttgagaaaag(A)11
Allium_eduardii	19	c	117	17685	17801	(T)11cattccgggtggtattaaaatgccgctgtgtctagatatcttatctgtctctccaggaaaatgaatatccccagaaaaaattttcagttcaatac(T)11
Allium_eduardii	22	c	107	21855	21961	(T)12actttgttcgataaaaagaaaagcctacaaagaactactctttactcaagttctccatccagtaaggactttattaattca(T)14
Allium_eduardii	36	c	55	45897	45951	(TA)6gaaagaagattaaggctctgttttatgatttat(TA)5
Allium_eduardii	44	c	86	59748	59833	(A)10tgaaaaaaaagaaagcattggcttccctcgcgtatcttgcatctataatatttttgccctggtgga(TC)5
Allium_eduardii	53	c	105	69840	69944	(T)11caattcgtttcatgtctccaaaaaactattcaatgtatttattataatggttgacatggcagtttaagagtgcatctctaat(TAAA)3
Allium_eduardii	66	c	98	111691	111788	(ATTG)3gatttcaatccaataagataagaaaatatcagaaatcttataaaaacccttacttcttatattctagaactgaat(A)11
Allium_eduardii	67	c	69	111950	112018	(A)13gattatcgacgaaattaaatataatataaaaaatgactaaaact(A)12
Allium_eduardii	69	c	63	112795	112857	(T)13ataaaaaagatctttctaagttttctaagtgttatt(A)14
Allium_eduardii	77	c	121	123563	123683	(T)12accttttttaatgtctgttcctgtataatctgtctcaacatctttttcattttgttttcgtaaatctaatacaagatttccttgaccctgttgttca(T)12
Allium_eduardii	51	c*	22	69108	69129	(TCT)4(T)11*
Allium_eduardii	1	p1	10	3549	3558	(T)10
Allium_eduardii	4	p1	13	4944	4956	(A)13
Allium_eduardii	5	p1	11	5151	5161	(T)11
Allium_eduardii	6	p1	10	6124	6133	(A)10
Allium_eduardii	8	p1	11	7694	7704	(A)11
Allium_eduardii	9	p1	10	8456	8465	(A)10
Allium_eduardii	10	p1	10	8975	8984	(A)10
Allium_eduardii	11	p1	11	9556	9566	(T)11
Allium_eduardii	12	p1	11	11369	11379	(T)11
Allium_eduardii	13	p1	10	11972	11981	(T)10
Allium_eduardii	14	p1	10	12536	12545	(A)10
Allium_eduardii	15	p1	11	13547	13557	(A)11
Allium_eduardii	16	p1	10	14705	14714	(A)10
Allium_eduardii	17	p1	11	15636	15646	(T)11
Allium_eduardii	18	p1	16	15906	15921	(T)16
Allium_eduardii	23	p1	12	22284	22295	(T)12
Allium_eduardii	24	p1	11	27029	27039	(A)11
Allium_eduardii	25	p1	10	27312	27321	(A)10
Allium_eduardii	26	p1	12	28145	28156	(A)12
Allium_eduardii	28	p1	10	30188	30197	(A)10
Allium_eduardii	29	p1	10	30902	30911	(A)10
Allium_eduardii	30	p1	10	31366	31375	(T)10
Allium_eduardii	31	p1	10	32045	32054	(A)10
Allium_eduardii	35	p1	10	45011	45020	(A)10
Allium_eduardii	39	p1	10	47485	47494	(T)10
Allium_eduardii	40	p1	11	50510	50520	(A)11
Allium_eduardii	41	p1	10	54059	54068	(T)10
Allium_eduardii	47	p1	10	64930	64939	(T)10
Allium_eduardii	48	p1	16	66781	66796	(T)16
Allium_eduardii	50	p1	11	68858	68868	(T)11
Allium_eduardii	52	p1	12	69629	69640	(A)12
Allium_eduardii	55	p1	10	73985	73994	(G)10
Allium_eduardii	56	p1	10	76247	76256	(T)10
Allium_eduardii	57	p1	10	78086	78095	(T)10
Allium_eduardii	58	p1	13	78376	78388	(T)13
Allium_eduardii	59	p1	10	80262	80271	(T)10
Allium_eduardii	60	p1	10	80407	80416	(A)10
Allium_eduardii	61	p1	11	80808	80818	(T)11
Allium_eduardii	62	p1	14	80954	80967	(T)14
Allium_eduardii	63	p1	10	81075	81084	(A)10
Allium_eduardii	65	p1	10	96592	96601	(T)10
Allium_eduardii	70	p1	11	114336	114346	(A)11
Allium_eduardii	73	p1	10	117115	117124	(T)10
Allium_eduardii	74	p1	11	117758	117768	(T)11
Allium_eduardii	76	p1	10	119748	119757	(A)10
Allium_eduardii	78	p1	14	125323	125336	(T)14
Allium_eduardii	79	p1	10	126022	126031	(A)10
Allium_eduardii	80	p1	10	139193	139202	(A)10
Allium_eduardii	20	p2	10	19164	19173	(AT)5
Allium_eduardii	32	p2	12	35444	35455	(TA)6
Allium_eduardii	37	p2	10	46229	46238	(TA)5
Allium_eduardii	43	p2	10	59550	59559	(AT)5
Allium_eduardii	49	p2	12	66908	66919	(TA)6
Allium_eduardii	64	p2	10	88268	88277	(GA)5
Allium_eduardii	68	p2	12	112599	112610	(TA)6
Allium_eduardii	72	p2	10	116649	116658	(TA)5
Allium_eduardii	81	p2	10	147517	147526	(TC)5
Allium_eduardii	7	p3	12	7392	7403	(TTA)4
Allium_eduardii	71	p3	15	116290	116304	(AAT)5
Allium_eduardii	75	p3	12	117903	117914	(AAT)4
Allium_eduardii	21	p4	12	20091	20102	(ATTT)3
Allium_eduardii	34	p4	12	43140	43151	(TTTC)3
Allium_eduardii	38	p4	12	46371	46382	(AATA)3
Allium_eduardii	45	p4	12	60434	60445	(AATG)3
Allium_eduardii	46	p4	12	62063	62074	(TAAA)3
Allium_eduardii	54	p4	12	72797	72808	(TTTA)3
Allium_eduardii	27	p5	15	29380	29394	(ATTGA)3
Allium_eduardii	42	p5	15	58395	58409	(TATAA)3
Allium_eduardii	33	p6	18	36257	36274	(AATAAA)3
Allium_mongolicum	3	c	97	3692	3788	(T)14accagaattagagccatagagctctatccatttattcactagaccaaactctaactgtgaatttcttaaaat(A)11
Allium_mongolicum	9	c	59	9561	9619	(T)13acttttacctaaaaaaattttcatttatttttctc(A)11
Allium_mongolicum	15	c	117	17702	17818	(T)11cattcccggtggtattaaaatgccactgtgtctagatatcttatctgtctctccgggaaaatgaatatccccagaaaaaattttcagttcaatac(T)11
Allium_mongolicum	18	c	106	21862	21967	(T)14actttgttcgataaaaagaaaagcctacaaagaactactctttactcaagttctccatccagtaaggactttattaattca(T)11
Allium_mongolicum	36	c	57	46003	46059	(TA)7gaaagaagattaaggctctgttttatgatttat(TA)5
Allium_mongolicum	39	c	61	46673	46733	(AT)5ttaatatatattttttacattccataataaattcgaaat(A)12
Allium_mongolicum	55	c	166	69079	69244	(A)13gaatccatccgatctagattgttgaatgatccatttaccacccttcctttcattcatattgtaatgt(A)11tactatgatggttctgttgctttctatatttatctcgtctgtgatttagcaatcccaaagtttc(T)11
Allium_mongolicum	72	c	49	111612	111660	(T)10ataaaaaaaagagaaggagaatatgatat(A)10
Allium_mongolicum	74	c	68	112167	112234	(A)15ttatcgacgaaattaaatataatataaaagatgactaaaact(A)11
Allium_mongolicum	75	c	107	112817	112923	(TA)8ttttctatataatcactatataattagaataattaattaaattacactaaatacattaaaaagtagactaaaaacaata(T)12
Allium_mongolicum	82	c	121	123731	123851	(T)10ctaccttttttaatgtctgttcctgtataatctgtctcaacatcttttttattttgttttcgtaaatctaatacaagatttccttgaccttgttgttca(T)12
Allium_mongolicum	56	c*	24	69484	69507	(TCT)4(T)13*
Allium_mongolicum	1	p1	10	1594	1603	(T)10
Allium_mongolicum	2	p1	10	3558	3567	(T)10
Allium_mongolicum	4	p1	12	4596	4607	(A)12
Allium_mongolicum	5	p1	11	4966	4976	(A)11
Allium_mongolicum	7	p1	10	7564	7573	(A)10
Allium_mongolicum	8	p1	10	8979	8988	(A)10
Allium_mongolicum	10	p1	11	11989	11999	(T)11
Allium_mongolicum	11	p1	10	12554	12563	(A)10
Allium_mongolicum	12	p1	13	13559	13571	(A)13
Allium_mongolicum	13	p1	12	14716	14727	(A)12
Allium_mongolicum	19	p1	11	22290	22300	(T)11
Allium_mongolicum	20	p1	11	26736	26746	(A)11
Allium_mongolicum	21	p1	14	27300	27313	(A)14
Allium_mongolicum	22	p1	10	28131	28140	(A)10
Allium_mongolicum	23	p1	10	29085	29094	(A)10
Allium_mongolicum	25	p1	10	29511	29520	(T)10
Allium_mongolicum	26	p1	10	30356	30365	(A)10
Allium_mongolicum	27	p1	10	30884	30893	(A)10
Allium_mongolicum	28	p1	11	31348	31358	(T)11
Allium_mongolicum	29	p1	10	32020	32029	(A)10
Allium_mongolicum	32	p1	10	37233	37242	(A)10
Allium_mongolicum	33	p1	14	41826	41839	(T)14
Allium_mongolicum	35	p1	16	45105	45120	(A)16
Allium_mongolicum	41	p1	10	50437	50446	(T)10
Allium_mongolicum	42	p1	10	54253	54262	(T)10
Allium_mongolicum	43	p1	10	58414	58423	(A)10
Allium_mongolicum	48	p1	11	63819	63829	(A)11
Allium_mongolicum	49	p1	13	64443	64455	(T)13
Allium_mongolicum	50	p1	12	65238	65249	(T)12
Allium_mongolicum	52	p1	15	67141	67155	(T)15
Allium_mongolicum	54	p1	11	67868	67878	(A)11
Allium_mongolicum	57	p1	11	70013	70023	(A)11
Allium_mongolicum	61	p1	10	76598	76607	(T)10
Allium_mongolicum	62	p1	11	78721	78731	(T)11
Allium_mongolicum	63	p1	10	80614	80623	(T)10
Allium_mongolicum	64	p1	10	80759	80768	(A)10
Allium_mongolicum	65	p1	10	81160	81169	(T)10
Allium_mongolicum	66	p1	10	81423	81432	(A)10
Allium_mongolicum	68	p1	10	96928	96937	(T)10
Allium_mongolicum	70	p1	10	109874	109883	(T)10
Allium_mongolicum	71	p1	10	111429	111438	(A)10
Allium_mongolicum	77	p1	11	117311	117321	(T)11
Allium_mongolicum	78	p1	11	118179	118189	(A)11
Allium_mongolicum	79	p1	10	119930	119939	(A)10
Allium_mongolicum	80	p1	10	122650	122659	(T)10
Allium_mongolicum	81	p1	11	122823	122833	(T)11
Allium_mongolicum	83	p1	10	124533	124542	(T)10
Allium_mongolicum	84	p1	11	125494	125504	(T)11
Allium_mongolicum	85	p1	10	126190	126199	(A)10
Allium_mongolicum	87	p1	10	139376	139385	(A)10
Allium_mongolicum	16	p2	10	19181	19190	(AT)5
Allium_mongolicum	30	p2	10	32264	32273	(AT)5
Allium_mongolicum	31	p2	12	35531	35542	(TA)6
Allium_mongolicum	37	p2	10	46337	46346	(TA)5
Allium_mongolicum	40	p2	10	47026	47035	(AT)5
Allium_mongolicum	44	p2	10	59801	59810	(AT)5
Allium_mongolicum	45	p2	10	60069	60078	(TC)5
Allium_mongolicum	51	p2	10	66218	66227	(TA)5
Allium_mongolicum	53	p2	10	67274	67283	(TA)5
Allium_mongolicum	67	p2	10	88617	88626	(GA)5
Allium_mongolicum	76	p2	10	116828	116837	(TA)5
Allium_mongolicum	88	p2	10	147687	147696	(TC)5
Allium_mongolicum	6	p3	12	7420	7431	(TTA)4
Allium_mongolicum	14	p3	12	17391	17402	(CTT)4
Allium_mongolicum	69	p3	12	98341	98352	(TTC)4
Allium_mongolicum	86	p3	12	137961	137972	(GAA)4
Allium_mongolicum	17	p4	12	20103	20114	(ATTT)3
Allium_mongolicum	34	p4	12	43238	43249	(TTTC)3
Allium_mongolicum	38	p4	12	46477	46488	(AATA)3
Allium_mongolicum	46	p4	12	60679	60690	(AATG)3
Allium_mongolicum	47	p4	12	62299	62310	(TAAA)3
Allium_mongolicum	58	p4	12	70314	70325	(TAAA)3
Allium_mongolicum	59	p4	12	73152	73163	(TTTA)3
Allium_mongolicum	60	p4	12	75217	75228	(GGAT)3
Allium_mongolicum	73	p4	12	111898	111909	(ATTG)3
Allium_mongolicum	24	p5	15	29347	29361	(ATTGA)3
Allium_nutans	2	c	165	3696	3860	(T)12accagaattagagccatagagctctatccatttattcactagaccaaactctaactgtgaatttcttaaaat(A)10taagaaagaatataataagaaattcaaaaatgaaaattcaattccattttttctta(TTATT)3
Allium_nutans	11	c	117	17689	17805	(T)11cattcccggtggtattaaaatgccgctgtgtctagatatcttatctgtctctccgggaaaatgaatatccccagaaaaaattttcagttcaatac(T)11
Allium_nutans	14	c	110	21849	21958	(T)11actttgttcgataaaaagaaaagcctacaaagaactactctttactcaagttctccatccagtaaggactttattaattcatta(T)15
Allium_nutans	22	c	30	32624	32653	(A)10gaattcttc(T)11
Allium_nutans	28	c	63	46088	46150	(TA)9gaaagaagattaaggctctgttttatgatttat(TA)6
Allium_nutans	35	c	88	59947	60034	(A)12tgaaaaaaaagaaagcattggcttccctcgcatatcttgcatctataatatttttgccctggtgga(TC)5
Allium_nutans	39	c	67	64325	64391	(T)12gctatctataatgactaatgaattaagaactttcaattagaacta(T)10
Allium_nutans	43	c	163	68951	69113	(A)10gaatccatccgatctagattgttgaatgatccatttaccacccttcctttcattcatattgtaatgt(A)10tactatgatggttctgttgctttctatatttatctcgtctgtgatttagcaatcccaaagtttc(T)12
Allium_nutans	45	c	41	69851	69891	(A)10gagtttttaccccttccct(A)12
Allium_nutans	46	c	102	70091	70192	(T)10attcgtttcatgtctccaaaaaactattcaatgtatttattataatggttgacatggcagtttaagagtgcttctctaat(TAAA)3
Allium_nutans	54	c	29	80486	80514	(T)10acttttct(A)11
Allium_nutans	72	c	121	123529	123649	(T)10ctaccttttttaatgtctgttcctgtataatctgtcttaacatctttttcattttgttttcgtaaatataatacaagatttccttgaccttgttgttca(T)12
Allium_nutans	44	c*	23	69353	69375	(TCT)4(T)12*
Allium_nutans	1	p1	10	1597	1606	(T)10
Allium_nutans	4	p1	10	4974	4983	(A)10
Allium_nutans	6	p1	12	8461	8472	(A)12
Allium_nutans	7	p1	10	11982	11991	(T)10
Allium_nutans	9	p1	11	13557	13567	(A)11
Allium_nutans	10	p1	10	14711	14720	(A)10
Allium_nutans	15	p1	10	22281	22290	(T)10
Allium_nutans	16	p1	11	26724	26734	(A)11
Allium_nutans	17	p1	10	28747	28756	(T)10
Allium_nutans	19	p1	13	29493	29505	(T)13
Allium_nutans	20	p1	10	31337	31346	(T)10
Allium_nutans	24	p1	10	36390	36399	(A)10
Allium_nutans	25	p1	11	41921	41931	(T)11
Allium_nutans	27	p1	14	45198	45211	(A)14
Allium_nutans	31	p1	10	48524	48533	(A)10
Allium_nutans	32	p1	14	49869	49882	(T)14
Allium_nutans	33	p1	11	50455	50465	(T)11
Allium_nutans	38	p1	13	63698	63710	(A)13
Allium_nutans	40	p1	12	65121	65132	(T)12
Allium_nutans	41	p1	13	66995	67007	(T)13
Allium_nutans	48	p1	13	73356	73368	(A)13
Allium_nutans	49	p1	10	74219	74228	(G)10
Allium_nutans	51	p1	10	76478	76487	(T)10
Allium_nutans	52	p1	11	78305	78315	(T)11
Allium_nutans	53	p1	10	78596	78605	(T)10
Allium_nutans	55	p1	10	80633	80642	(A)10
Allium_nutans	56	p1	10	81034	81043	(T)10
Allium_nutans	57	p1	12	81301	81312	(A)12
Allium_nutans	59	p1	10	96798	96807	(T)10
Allium_nutans	60	p1	10	109749	109758	(T)10
Allium_nutans	61	p1	10	111304	111313	(A)10
Allium_nutans	62	p1	11	111471	111481	(T)11
Allium_nutans	63	p1	13	112031	112043	(A)13
Allium_nutans	64	p1	10	112648	112657	(A)10
Allium_nutans	65	p1	11	112820	112830	(T)11
Allium_nutans	66	p1	15	116279	116293	(A)15
Allium_nutans	67	p1	10	117089	117098	(T)10
Allium_nutans	68	p1	10	117727	117736	(T)10
Allium_nutans	69	p1	10	117960	117969	(A)10
Allium_nutans	70	p1	14	119873	119886	(T)14
Allium_nutans	71	p1	11	122441	122451	(T)11
Allium_nutans	73	p1	11	125292	125302	(T)11
Allium_nutans	74	p1	10	139181	139190	(A)10
Allium_nutans	12	p2	10	19168	19177	(AT)5
Allium_nutans	21	p2	12	32291	32302	(AT)6
Allium_nutans	23	p2	12	35564	35575	(TA)6
Allium_nutans	29	p2	12	46427	46438	(TA)6
Allium_nutans	34	p2	10	59754	59763	(AT)5
Allium_nutans	42	p2	10	67146	67155	(TA)5
Allium_nutans	58	p2	10	88491	88500	(GA)5
Allium_nutans	75	p2	10	147488	147497	(TC)5
Allium_nutans	5	p3	12	7422	7433	(TTA)4
Allium_nutans	3	p4	16	4317	4332	(ATAA)4
Allium_nutans	8	p4	12	12572	12583	(AAAT)3
Allium_nutans	13	p4	12	20090	20101	(ATTT)3
Allium_nutans	26	p4	12	43331	43342	(TTTC)3
Allium_nutans	30	p4	12	46571	46582	(AATA)3
Allium_nutans	36	p4	12	60635	60646	(AATG)3
Allium_nutans	37	p4	12	62179	62190	(TAAA)3
Allium_nutans	47	p4	12	73027	73038	(TTTA)3
Allium_nutans	50	p4	12	75097	75108	(GGAT)3
Allium_nutans	18	p5	15	29329	29343	(ATTGA)3
Allium_polyrhizum	8	c	54	9540	9593	(T)11acctaaaaaaatttca(T)10ctc(A)14
Allium_polyrhizum	10	c	117	17667	17783	(T)11cattcccggtggtattaaaatgccgctgtgtctagatatcttatctgtctctccgggaaaatgaatatccccagaaaaaattttcagttcaatac(T)11
Allium_polyrhizum	13	c	102	21827	21928	(T)10actttgttcgataaaaagaaaagcctacaaagaactactctttactcaagttctccatccagtaaggactttattaattca(T)11
Allium_polyrhizum	29	c	61	45853	45913	(TA)9gaaagaagattaaggctctgttttatgatttat(TA)5
Allium_polyrhizum	38	c	40	59625	59664	(AT)5ttcatccgattctattataa(AT)5
Allium_polyrhizum	49	c	84	68996	69079	(A)10tactatgatggttctgttgctttttatatttatctcgtctgtgatttagcaatcccaaagtttc(T)10
Allium_polyrhizum	62	c	133	111441	111573	(T)10attacctaatttctattttttatgaa(ATTG)3gatttcaatccaataagataagaaaatctcagaaatcttataaaaatccttacttcttatattctagaactgaat(A)10
Allium_polyrhizum	63	c	72	111734	111805	(A)14gattatcgacgaaattaaatataatataaaaaatgactaaaact(A)14
Allium_polyrhizum	71	c	121	123189	123309	(T)10ctaccttttttaatgtctgttcctgtataatctgtctcaacatctttttcattttgttttcgtaaatctaatacaagatttccttgaccttgttgttca(T)12
Allium_polyrhizum	50	c*	23	69319	69341	(TCT)4(T)12*
Allium_polyrhizum	65	c*	21	115914	115934	(A)11(AAT)4*
Allium_polyrhizum	1	p1	10	3566	3575	(T)10
Allium_polyrhizum	2	p1	13	3700	3712	(T)13
Allium_polyrhizum	4	p1	10	6120	6129	(A)10
Allium_polyrhizum	6	p1	10	7666	7675	(A)10
Allium_polyrhizum	7	p1	11	8958	8968	(A)11
Allium_polyrhizum	9	p1	10	14689	14698	(A)10
Allium_polyrhizum	14	p1	11	22251	22261	(T)11
Allium_polyrhizum	15	p1	11	26988	26998	(A)11
Allium_polyrhizum	16	p1	12	28063	28074	(A)12
Allium_polyrhizum	17	p1	10	28695	28704	(A)10
Allium_polyrhizum	19	p1	10	29426	29435	(T)10
Allium_polyrhizum	20	p1	10	30250	30259	(A)10
Allium_polyrhizum	21	p1	13	30763	30775	(A)13
Allium_polyrhizum	22	p1	12	31230	31241	(T)12
Allium_polyrhizum	23	p1	10	31904	31913	(A)10
Allium_polyrhizum	25	p1	11	32520	32530	(T)11
Allium_polyrhizum	28	p1	13	44964	44976	(A)13
Allium_polyrhizum	33	p1	11	50557	50567	(T)11
Allium_polyrhizum	34	p1	10	54107	54116	(T)10
Allium_polyrhizum	35	p1	10	58241	58250	(A)10
Allium_polyrhizum	37	p1	10	58932	58941	(T)10
Allium_polyrhizum	42	p1	14	63701	63714	(A)14
Allium_polyrhizum	43	p1	11	64377	64387	(T)11
Allium_polyrhizum	44	p1	13	65107	65119	(T)13
Allium_polyrhizum	45	p1	10	66994	67003	(T)10
Allium_polyrhizum	47	p1	11	67705	67715	(A)11
Allium_polyrhizum	48	p1	10	68818	68827	(A)10
Allium_polyrhizum	53	p1	10	73509	73518	(A)10
Allium_polyrhizum	55	p1	13	78242	78254	(T)13
Allium_polyrhizum	56	p1	10	78535	78544	(T)10
Allium_polyrhizum	57	p1	11	80528	80538	(A)11
Allium_polyrhizum	58	p1	12	81197	81208	(A)12
Allium_polyrhizum	60	p1	10	109489	109498	(T)10
Allium_polyrhizum	61	p1	10	111044	111053	(A)10
Allium_polyrhizum	64	p1	10	112440	112449	(T)10
Allium_polyrhizum	67	p1	10	117378	117387	(T)10
Allium_polyrhizum	68	p1	12	119361	119372	(A)12
Allium_polyrhizum	69	p1	10	122100	122109	(T)10
Allium_polyrhizum	70	p1	11	122273	122283	(T)11
Allium_polyrhizum	72	p1	11	124952	124962	(T)11
Allium_polyrhizum	73	p1	10	125648	125657	(A)10
Allium_polyrhizum	11	p2	10	19146	19155	(AT)5
Allium_polyrhizum	24	p2	10	32171	32180	(AT)5
Allium_polyrhizum	26	p2	12	35432	35443	(TA)6
Allium_polyrhizum	30	p2	10	46190	46199	(TA)5
Allium_polyrhizum	32	p2	10	46531	46540	(AT)5
Allium_polyrhizum	39	p2	10	59923	59932	(TC)5
Allium_polyrhizum	46	p2	12	67116	67127	(TA)6
Allium_polyrhizum	59	p2	10	88387	88396	(GA)5
Allium_polyrhizum	66	p2	12	116272	116283	(TA)6
Allium_polyrhizum	74	p2	10	147129	147138	(TC)5
Allium_polyrhizum	5	p3	12	7388	7399	(TTA)4
Allium_polyrhizum	3	p4	12	4315	4326	(ATAA)3
Allium_polyrhizum	12	p4	12	20068	20079	(ATTT)3
Allium_polyrhizum	27	p4	12	43101	43112	(TTTC)3
Allium_polyrhizum	31	p4	12	46332	46343	(AATA)3
Allium_polyrhizum	40	p4	12	60533	60544	(AATG)3
Allium_polyrhizum	41	p4	12	62166	62177	(TAAA)3
Allium_polyrhizum	51	p4	12	70140	70151	(TAAA)3
Allium_polyrhizum	52	p4	12	72961	72972	(TTTA)3
Allium_polyrhizum	54	p4	12	75031	75042	(GGAT)3
Allium_polyrhizum	18	p5	15	29262	29276	(ATTGA)3
Allium_polyrhizum	36	p5	15	58442	58456	(TATAA)3
Allium_przewalskianum	2	c	96	3701	3796	(T)11accagaattagagccatagagctctatccatttattcactagaccaaactctaactgtgaatttcttaaaat(A)13
Allium_przewalskianum	18	c	117	17717	17833	(T)11cattccgggtggtattaaaatgccgctgtgtctagatatcttatctgtctctccaggaaaatgaatatccccagaaaaaattttcagttcaatac(T)11
Allium_przewalskianum	21	c	105	21882	21986	(T)13actttgttcgataaaaagaaaagcctacaaagaactactctttactcaagttctccatccagtaaggactttattaattca(T)11
Allium_przewalskianum	41	c	121	46290	46410	(AATA)3gaataatatgactaaatagaattctattctaataatgtaacagatctcttaacacattattttagcatatttcgaatttacattatttatcttaattta(AT)5
Allium_przewalskianum	42	c	33	50568	50600	(T)11cgttcacaacg(A)11
Allium_przewalskianum	47	c	87	59823	59909	(A)11tgaaaaaaaagaaagcattggcttccctcgcgtatcttgcatctataatatttttgccctggtgga(TC)5
Allium_przewalskianum	48	c	94	60510	60603	(AATG)3ataaacttatttgatttcctgatttgatttcctgatatcaatcaaaaagttttttcacgtaaaaaaagggca(T)10
Allium_przewalskianum	56	c	105	70011	70115	(T)11caattcgtttcatgtctccaaaaaactattcaatgtatttattataatggttgacatggcagtttaagagtgcatctctaat(TAAA)3
Allium_przewalskianum	66	c	99	111611	111709	(ATTG)3gatttcaatccaataagataagaaaatatcagaaatcttataaaaacccttacttcttatattctagaactgaat(A)12
Allium_przewalskianum	67	c	69	111871	111939	(A)13gattatcgacgaaattaaatataatataaaaaatgactaaaact(A)12
Allium_przewalskianum	68	c	60	112601	112660	(T)13ataaaaaagatctttctaagttttctaagtgttatt(A)11
Allium_przewalskianum	75	c	121	123356	123476	(T)12accttttttaatgtctgttcctgtataatctgtctcaacatctttttcattttgttttcgtaaatctaatacaagatttccttgaccctgttgttca(T)12
Allium_przewalskianum	54	c*	22	69285	69306	(TCT)4(T)11*
Allium_przewalskianum	1	p1	10	3566	3575	(T)10
Allium_przewalskianum	4	p1	10	4978	4987	(A)10
Allium_przewalskianum	5	p1	10	6159	6168	(A)10
Allium_przewalskianum	7	p1	10	7736	7745	(A)10
Allium_przewalskianum	9	p1	10	8505	8514	(A)10
Allium_przewalskianum	10	p1	11	9017	9027	(A)11
Allium_przewalskianum	11	p1	11	9599	9609	(T)11
Allium_przewalskianum	12	p1	13	11412	11424	(T)13
Allium_przewalskianum	13	p1	10	12017	12026	(T)10
Allium_przewalskianum	14	p1	10	13580	13589	(A)10
Allium_przewalskianum	15	p1	10	14731	14740	(A)10
Allium_przewalskianum	16	p1	11	15669	15679	(T)11
Allium_przewalskianum	17	p1	16	15938	15953	(T)16
Allium_przewalskianum	22	p1	11	22307	22317	(T)11
Allium_przewalskianum	23	p1	11	27042	27052	(A)11
Allium_przewalskianum	24	p1	11	27304	27314	(A)11
Allium_przewalskianum	26	p1	12	28130	28141	(A)12
Allium_przewalskianum	27	p1	10	28771	28780	(A)10
Allium_przewalskianum	28	p1	11	29076	29086	(A)11
Allium_przewalskianum	30	p1	11	30848	30858	(A)11
Allium_przewalskianum	31	p1	10	31311	31320	(T)10
Allium_przewalskianum	32	p1	10	31960	31969	(A)10
Allium_przewalskianum	33	p1	10	32498	32507	(A)10
Allium_przewalskianum	35	p1	10	36219	36228	(A)10
Allium_przewalskianum	36	p1	11	41687	41697	(T)11
Allium_przewalskianum	38	p1	10	44957	44966	(A)10
Allium_przewalskianum	43	p1	10	54119	54128	(T)10
Allium_przewalskianum	44	p1	13	58255	58267	(A)13
Allium_przewalskianum	50	p1	13	65114	65126	(T)13
Allium_przewalskianum	51	p1	17	66972	66988	(T)17
Allium_przewalskianum	53	p1	10	69036	69045	(T)10
Allium_przewalskianum	55	p1	11	69801	69811	(A)11
Allium_przewalskianum	58	p1	10	74156	74165	(G)10
Allium_przewalskianum	59	p1	11	78233	78243	(T)11
Allium_przewalskianum	60	p1	10	78524	78533	(T)10
Allium_przewalskianum	61	p1	10	80377	80386	(T)10
Allium_przewalskianum	62	p1	12	80920	80931	(T)12
Allium_przewalskianum	63	p1	13	81068	81080	(T)13
Allium_przewalskianum	64	p1	11	81188	81198	(A)11
Allium_przewalskianum	69	p1	11	114139	114149	(A)11
Allium_przewalskianum	71	p1	21	116899	116919	(T)21
Allium_przewalskianum	72	p1	11	117539	117549	(T)11
Allium_przewalskianum	73	p1	10	119546	119555	(A)10
Allium_przewalskianum	74	p1	10	122270	122279	(T)10
Allium_przewalskianum	76	p1	14	125116	125129	(T)14
Allium_przewalskianum	77	p1	10	125815	125824	(A)10
Allium_przewalskianum	19	p2	10	19196	19205	(AT)5
Allium_przewalskianum	34	p2	12	35404	35415	(TA)6
Allium_przewalskianum	39	p2	10	45861	45870	(TA)5
Allium_przewalskianum	40	p2	10	46148	46157	(TA)5
Allium_przewalskianum	46	p2	10	59625	59634	(AT)5
Allium_przewalskianum	52	p2	10	67100	67109	(TA)5
Allium_przewalskianum	65	p2	10	88378	88387	(GA)5
Allium_przewalskianum	70	p2	10	116433	116442	(TA)5
Allium_przewalskianum	78	p2	10	147287	147296	(TC)5
Allium_przewalskianum	6	p3	12	7427	7438	(TTA)4
Allium_przewalskianum	3	p4	12	4316	4327	(ATAA)3
Allium_przewalskianum	20	p4	12	20118	20129	(ATTT)3
Allium_przewalskianum	37	p4	12	43098	43109	(TTTC)3
Allium_przewalskianum	49	p4	12	62138	62149	(TAAA)3
Allium_przewalskianum	57	p4	12	72968	72979	(TTTA)3
Allium_przewalskianum	8	p5	15	8236	8250	(TTTAG)3
Allium_przewalskianum	25	p5	15	27712	27726	(TTAAT)3
Allium_przewalskianum	29	p5	15	29347	29361	(ATTGA)3
Allium_przewalskianum	45	p5	15	58470	58484	(TATAA)3
Allium_senescens	1	c	166	3715	3880	(T)13accagaattagagccatagagctctatccatttatttactagaccaaactctaactgtgaatttcttaaaat(A)10taagaaagaatataataagaaattcaaaaatgaaaattcaattccattttttctta(TTATT)3
Allium_senescens	13	c	117	17728	17844	(T)11cattcccggtggtattaaaatgccgctgtgtctagatatcttatctgtctctccgggaaaatgaatatccccagaaaaaattttcagttcaatac(T)11
Allium_senescens	17	c	111	21894	22004	(T)11actttgttcgataaaaagaaaagcctacaaagaactactctttactcaagttctccatccagtaaggactttattaattcatta(T)16
Allium_senescens	26	c	30	32617	32646	(A)10gaattcttc(T)11
Allium_senescens	30	c	63	46054	46116	(TA)9gaaagaagattaaggctctgttttatgatttat(TA)6
Allium_senescens	42	c	67	64358	64424	(T)10gctatctataatgactaatgaattaagaactttcaattagaacta(T)12
Allium_senescens	47	c	86	69062	69147	(A)10tactatgatggttctgttgctttctatatttatctcgtctgtgatttagcaatcccaaagtttc(T)12
Allium_senescens	63	c	30	112643	112672	(AT)5(TA)10
Allium_senescens	73	c	121	123581	123701	(T)10ctaccttttttaatgtctgttcctgtataatctgtcttaacatctttttcattttgttttcgtaaatataatacaagatttccttgaccttgttgttca(T)12
Allium_senescens	48	c*	24	69387	69410	(TCT)4(T)13*
Allium_senescens	3	p1	10	4991	5000	(A)10
Allium_senescens	4	p1	10	6181	6190	(A)10
Allium_senescens	6	p1	10	7593	7602	(A)10
Allium_senescens	7	p1	10	7728	7737	(A)10
Allium_senescens	8	p1	10	8221	8230	(T)10
Allium_senescens	10	p1	10	13596	13605	(A)10
Allium_senescens	11	p1	10	14749	14758	(A)10
Allium_senescens	12	p1	10	15680	15689	(T)10
Allium_senescens	18	p1	12	26769	26780	(A)12
Allium_senescens	19	p1	13	27070	27082	(A)13
Allium_senescens	20	p1	10	27350	27359	(A)10
Allium_senescens	21	p1	11	28156	28166	(A)11
Allium_senescens	23	p1	13	31359	31371	(T)13
Allium_senescens	24	p1	10	32050	32059	(A)10
Allium_senescens	27	p1	11	41890	41900	(T)11
Allium_senescens	29	p1	11	45167	45177	(A)11
Allium_senescens	33	p1	14	49831	49844	(T)14
Allium_senescens	34	p1	10	50698	50707	(A)10
Allium_senescens	36	p1	10	59076	59085	(T)10
Allium_senescens	41	p1	10	63734	63743	(A)10
Allium_senescens	43	p1	10	65155	65164	(T)10
Allium_senescens	45	p1	10	67034	67043	(T)10
Allium_senescens	49	p1	11	69916	69926	(A)11
Allium_senescens	52	p1	10	73390	73399	(A)10
Allium_senescens	53	p1	10	74238	74247	(G)10
Allium_senescens	55	p1	10	76497	76506	(T)10
Allium_senescens	56	p1	12	80502	80513	(T)12
Allium_senescens	57	p1	10	80650	80659	(A)10
Allium_senescens	59	p1	10	96820	96829	(T)10
Allium_senescens	60	p1	10	109770	109779	(T)10
Allium_senescens	61	p1	11	111339	111349	(A)11
Allium_senescens	62	p1	10	111837	111846	(A)10
Allium_senescens	64	p1	10	112861	112870	(T)10
Allium_senescens	65	p1	10	114990	114999	(T)10
Allium_senescens	66	p1	13	116318	116330	(A)13
Allium_senescens	68	p1	10	117138	117147	(T)10
Allium_senescens	69	p1	11	117776	117786	(T)11
Allium_senescens	70	p1	11	119759	119769	(A)11
Allium_senescens	71	p1	10	119924	119933	(T)10
Allium_senescens	72	p1	10	122494	122503	(T)10
Allium_senescens	74	p1	11	125344	125354	(T)11
Allium_senescens	75	p1	10	139232	139241	(A)10
Allium_senescens	14	p2	10	19207	19216	(AT)5
Allium_senescens	25	p2	12	32294	32305	(AT)6
Allium_senescens	31	p2	10	46393	46402	(TA)5
Allium_senescens	37	p2	10	59769	59778	(AT)5
Allium_senescens	38	p2	10	60055	60064	(TC)5
Allium_senescens	46	p2	10	67182	67191	(TA)5
Allium_senescens	58	p2	10	88507	88516	(GA)5
Allium_senescens	67	p2	10	116667	116676	(TA)5
Allium_senescens	76	p2	10	147545	147554	(TC)5
Allium_senescens	5	p3	12	7449	7460	(TTA)4
Allium_senescens	2	p4	12	4338	4349	(ATAA)3
Allium_senescens	9	p4	12	12602	12613	(AAAT)3
Allium_senescens	15	p4	12	20129	20140	(ATTT)3
Allium_senescens	28	p4	12	43300	43311	(TTTC)3
Allium_senescens	32	p4	12	46535	46546	(AATA)3
Allium_senescens	39	p4	12	60665	60676	(AATG)3
Allium_senescens	40	p4	12	62209	62220	(TAAA)3
Allium_senescens	50	p4	12	70215	70226	(TAAA)3
Allium_senescens	51	p4	12	73061	73072	(TTTA)3
Allium_senescens	54	p4	12	75116	75127	(GGAT)3
Allium_senescens	22	p5	15	29377	29391	(ATTGA)3
Allium_senescens	35	p5	15	58587	58601	(TATAA)3
Allium_senescens	16	p6	18	20479	20496	(TTCTTT)3
Allium_senescens	44	p6	18	66151	66168	(TTAGAT)3
Allium_spirale	1	c	166	3711	3876	(T)13accagaattagagccatagagctctatccatttatttactagaccaaactctaactgtgaatttcttaaaat(A)10taagaaagaatataataagaaattcaaaaatgaaaattcaattccattttttctta(TTATT)3
Allium_spirale	13	c	117	17730	17846	(T)11cattcccggtggtattaaaatgccgctgtgtctagatatcttatctgtctctccgggaaaatgaatatccccagaaaaaattttcagttcaatac(T)11
Allium_spirale	17	c	111	21896	22006	(T)11actttgttcgataaaaagaaaagcctacaaagaactactctttactcaagttctccatccagtaaggactttattaattcatta(T)16
Allium_spirale	30	c	63	46086	46148	(TA)9gaaagaagattaaggctctgttttatgatttat(TA)6
Allium_spirale	37	c	87	60012	60098	(A)11tgaaaaaaaagaaagcattggcttccctcgcatatcttgcatctataatatttttgccctggtgga(TC)5
Allium_spirale	41	c	68	64387	64454	(T)11gctatctataatgactaatgaattaagaactttcaattagaacta(T)12
Allium_spirale	46	c	86	69092	69177	(A)10tactatgatggttctgttgctttctatatttatctcgtctgtgatttagcaatcccaaagtttc(T)12
Allium_spirale	62	c	30	112673	112702	(AT)5(TA)10
Allium_spirale	71	c	121	123609	123729	(T)10ctaccttttttaatgtctgttcctgtataatctgtcttaacatctttttcattttgttttcgtaaatataatacaagatttccttgaccttgttgttca(T)12
Allium_spirale	47	c*	24	69417	69440	(TCT)4(T)13*
Allium_spirale	3	p1	10	6176	6185	(A)10
Allium_spirale	5	p1	10	7588	7597	(A)10
Allium_spirale	6	p1	10	7723	7732	(A)10
Allium_spirale	7	p1	10	8216	8225	(T)10
Allium_spirale	8	p1	10	9597	9606	(T)10
Allium_spirale	10	p1	10	13598	13607	(A)10
Allium_spirale	11	p1	10	14751	14760	(A)10
Allium_spirale	12	p1	10	15682	15691	(T)10
Allium_spirale	18	p1	12	26771	26782	(A)12
Allium_spirale	19	p1	11	27072	27082	(A)11
Allium_spirale	20	p1	10	27350	27359	(A)10
Allium_spirale	21	p1	12	28156	28167	(A)12
Allium_spirale	23	p1	13	31360	31372	(T)13
Allium_spirale	24	p1	10	32051	32060	(A)10
Allium_spirale	26	p1	11	32636	32646	(T)11
Allium_spirale	27	p1	11	41922	41932	(T)11
Allium_spirale	29	p1	11	45199	45209	(A)11
Allium_spirale	33	p1	14	49863	49876	(T)14
Allium_spirale	35	p1	10	59108	59117	(T)10
Allium_spirale	40	p1	10	63763	63772	(A)10
Allium_spirale	42	p1	10	65185	65194	(T)10
Allium_spirale	44	p1	10	67064	67073	(T)10
Allium_spirale	48	p1	11	69946	69956	(A)11
Allium_spirale	51	p1	10	73420	73429	(A)10
Allium_spirale	52	p1	10	74267	74276	(G)10
Allium_spirale	54	p1	10	76526	76535	(T)10
Allium_spirale	55	p1	12	80531	80542	(T)12
Allium_spirale	56	p1	10	80679	80688	(A)10
Allium_spirale	58	p1	11	96849	96859	(T)11
Allium_spirale	59	p1	10	109800	109809	(T)10
Allium_spirale	60	p1	11	111369	111379	(A)11
Allium_spirale	61	p1	10	111867	111876	(A)10
Allium_spirale	63	p1	10	112891	112900	(T)10
Allium_spirale	64	p1	10	115020	115029	(T)10
Allium_spirale	65	p1	13	116348	116360	(A)13
Allium_spirale	67	p1	10	117168	117177	(T)10
Allium_spirale	68	p1	10	117806	117815	(T)10
Allium_spirale	69	p1	11	119788	119798	(A)11
Allium_spirale	70	p1	10	119953	119962	(T)10
Allium_spirale	72	p1	11	125372	125382	(T)11
Allium_spirale	73	p1	11	139260	139270	(A)11
Allium_spirale	14	p2	10	19209	19218	(AT)5
Allium_spirale	25	p2	12	32295	32306	(AT)6
Allium_spirale	31	p2	10	46425	46434	(TA)5
Allium_spirale	36	p2	10	59801	59810	(AT)5
Allium_spirale	45	p2	10	67212	67221	(TA)5
Allium_spirale	57	p2	10	88536	88545	(GA)5
Allium_spirale	66	p2	10	116697	116706	(TA)5
Allium_spirale	74	p2	10	147574	147583	(TC)5
Allium_spirale	4	p3	12	7444	7455	(TTA)4
Allium_spirale	2	p4	12	4334	4345	(ATAA)3
Allium_spirale	9	p4	12	12604	12615	(AAAT)3
Allium_spirale	15	p4	12	20131	20142	(ATTT)3
Allium_spirale	28	p4	12	43332	43343	(TTTC)3
Allium_spirale	32	p4	12	46567	46578	(AATA)3
Allium_spirale	38	p4	12	60699	60710	(AATG)3
Allium_spirale	39	p4	12	62243	62254	(TAAA)3
Allium_spirale	49	p4	12	70245	70256	(TAAA)3
Allium_spirale	50	p4	12	73091	73102	(TTTA)3
Allium_spirale	53	p4	12	75145	75156	(GGAT)3
Allium_spirale	22	p5	15	29378	29392	(ATTGA)3
Allium_spirale	34	p5	15	58619	58633	(TATAA)3
Allium_spirale	16	p6	18	20481	20498	(TTCTTT)3
Allium_spirale	43	p6	18	66181	66198	(TTAGAT)3
Allium_tenuissimum	2	c	98	3680	3777	(T)11attttaccagaattagagccatagagctctatccatttattcactagaccaaactctaactgtgaatttcttaaaat(A)10
Allium_tenuissimum	4	c	118	4305	4422	(ATAA)3ggatcgaaataaacagatctatttatctacgatcgaattatatttgttcgacacaccattgtcaatatgaaaaaattgttaagaaaaaaatgaaat(A)10
Allium_tenuissimum	5	c	98	4897	4994	(AT)5aaaaatttatgacttagactatgatttaagtttttctgttcttacttacataaacataaaaaactcacataaaaaaag(A)10
Allium_tenuissimum	15	c	117	17619	17735	(T)11cattcccggtggtattaaaatgccgctgtgtctagatatcttatctgtctctccgggaaaatgaatatccccagaaaaaattttcagttcaatac(T)11
Allium_tenuissimum	18	c	104	21779	21882	(T)10actttgttcgataaaaagaaaagtctacaaagaactactctttactcaagttctccatccagtaaggactttattaattca(T)13
Allium_tenuissimum	20	c	22	26946	26967	(T)11c(A)10
Allium_tenuissimum	24	c	24	28038	28061	(A)12ga(AT)5
Allium_tenuissimum	39	c	98	45990	46087	(TA)9aagaagattaaggctctgttttatgatttat(TA)5aaatataaatctaattggatctaatcaac(T)10
Allium_tenuissimum	44	c	86	59891	59976	(A)10tgaaaaaaaagaaagcattggcttccctcgcgtatcttgcatctataatatttttgccctggtgga(TC)5
Allium_tenuissimum	52	c	164	68948	69111	(A)10gaatccatccgatctaaattgttgaatgatccatttatcacccttcctttcattcatattgtaatgt(A)11tactatgatggttctgttgctttctatatttatctcgtctgtgatttagcaatcccaaagtttc(T)12
Allium_tenuissimum	72	c	39	112742	112780	(TATT)3taatttatatttc(T)14
Allium_tenuissimum	80	c	121	123509	123629	(T)10ctaccttttttaatgtctgttcctgtataatctgtctcaacatctttttcattttgttttcgtaaatctaatacaagatttccttgaccttgttgttca(T)12
Allium_tenuissimum	81	c	97	125278	125374	(T)11gaaacttttagaaccccatttcctctttctttgaaaactcttataacttgtaaaattttctttttcgcttttatcg(T)10
Allium_tenuissimum	74	c*	20	116231	116250	(A)10(AAT)4*
Allium_tenuissimum	3	p1	11	4023	4033	(A)11
Allium_tenuissimum	7	p1	16	6223	6238	(A)16
Allium_tenuissimum	9	p1	12	8272	8283	(T)12
Allium_tenuissimum	10	p1	14	9661	9674	(T)14
Allium_tenuissimum	11	p1	10	12091	12100	(T)10
Allium_tenuissimum	12	p1	11	12654	12664	(A)11
Allium_tenuissimum	14	p1	10	15571	15580	(T)10
Allium_tenuissimum	19	p1	10	22205	22214	(T)10
Allium_tenuissimum	21	p1	11	27235	27245	(A)11
Allium_tenuissimum	22	p1	11	27455	27465	(T)11
Allium_tenuissimum	25	p1	10	28698	28707	(A)10
Allium_tenuissimum	27	p1	11	29429	29439	(T)11
Allium_tenuissimum	28	p1	10	30294	30303	(A)10
Allium_tenuissimum	29	p1	11	30827	30837	(A)11
Allium_tenuissimum	30	p1	10	31292	31301	(T)10
Allium_tenuissimum	31	p1	10	31963	31972	(A)10
Allium_tenuissimum	34	p1	13	36312	36324	(A)13
Allium_tenuissimum	35	p1	12	36535	36546	(T)12
Allium_tenuissimum	36	p1	14	41809	41822	(T)14
Allium_tenuissimum	38	p1	10	45104	45113	(A)10
Allium_tenuissimum	41	p1	12	50707	50718	(A)12
Allium_tenuissimum	47	p1	13	64357	64369	(T)13
Allium_tenuissimum	49	p1	11	67013	67023	(T)11
Allium_tenuissimum	51	p1	10	67736	67745	(A)10
Allium_tenuissimum	54	p1	10	69821	69830	(A)10
Allium_tenuissimum	57	p1	10	73290	73299	(A)10
Allium_tenuissimum	59	p1	11	76414	76424	(T)11
Allium_tenuissimum	60	p1	11	77535	77545	(T)11
Allium_tenuissimum	61	p1	10	78251	78260	(T)10
Allium_tenuissimum	62	p1	15	80439	80453	(T)15
Allium_tenuissimum	63	p1	10	80593	80602	(A)10
Allium_tenuissimum	64	p1	10	81135	81144	(T)10
Allium_tenuissimum	66	p1	10	109695	109704	(T)10
Allium_tenuissimum	67	p1	12	111249	111260	(A)12
Allium_tenuissimum	68	p1	10	111433	111442	(T)10
Allium_tenuissimum	70	p1	13	111941	111953	(A)13
Allium_tenuissimum	73	p1	10	114226	114235	(T)10
Allium_tenuissimum	76	p1	11	117059	117069	(T)11
Allium_tenuissimum	77	p1	11	119673	119683	(A)11
Allium_tenuissimum	78	p1	10	122401	122410	(T)10
Allium_tenuissimum	79	p1	12	122574	122585	(T)12
Allium_tenuissimum	82	p1	10	125974	125983	(A)10
Allium_tenuissimum	16	p2	10	19098	19107	(AT)5
Allium_tenuissimum	32	p2	12	32245	32256	(AT)6
Allium_tenuissimum	33	p2	12	35510	35521	(TA)6
Allium_tenuissimum	43	p2	10	59698	59707	(AT)5
Allium_tenuissimum	48	p2	10	66090	66099	(TA)5
Allium_tenuissimum	50	p2	10	67142	67151	(TA)5
Allium_tenuissimum	65	p2	10	88457	88466	(GA)5
Allium_tenuissimum	71	p2	12	112550	112561	(TA)6
Allium_tenuissimum	75	p2	10	116592	116601	(TA)5
Allium_tenuissimum	83	p2	10	147478	147487	(TC)5
Allium_tenuissimum	6	p3	12	5850	5861	(TAT)4
Allium_tenuissimum	8	p3	12	7502	7513	(TTA)4
Allium_tenuissimum	53	p3	12	69351	69362	(TCT)4
Allium_tenuissimum	1	p4	12	3408	3419	(AAAT)3
Allium_tenuissimum	13	p4	12	13077	13088	(AAAG)3
Allium_tenuissimum	17	p4	12	20020	20031	(ATTT)3
Allium_tenuissimum	23	p4	12	27691	27702	(AAAT)3
Allium_tenuissimum	37	p4	12	43232	43243	(TTTC)3
Allium_tenuissimum	40	p4	12	46464	46475	(AATA)3
Allium_tenuissimum	45	p4	12	60577	60588	(AATG)3
Allium_tenuissimum	46	p4	12	62197	62208	(TAAA)3
Allium_tenuissimum	55	p4	12	70121	70132	(TAAA)3
Allium_tenuissimum	56	p4	12	72961	72972	(TTTA)3
Allium_tenuissimum	58	p4	12	75033	75044	(GGAT)3
Allium_tenuissimum	69	p4	12	111684	111695	(ATTG)3
Allium_tenuissimum	26	p5	15	29265	29279	(ATTGA)3
Allium_tenuissimum	42	p5	15	58543	58557	(TATAA)3
Allium_dentigerum	41	c	86	59851	59936	(A)10tgaaaaaaaagaaagcattggcttccctcgcgtatcttgcatctataatatttttgccctggtgga(TC)5
Allium_dentigerum	55	c	34	73318	73351	(A)11tagtttttcaatc(A)10
Allium_dentigerum	70	c	72	112107	112178	(A)15gattatcgacgaaattaaatataatataaaaaatgactaaaact(A)13
Allium_dentigerum	3	c	118	4368	4485	(ATAA)3ggatcgaaataaacagatctatttatctacgatcgaattatatttgttcgacacaccattgtcaatatgaatacattgttgagaaaaaaatgaaat(A)10
Allium_dentigerum	69	c	101	111846	111946	(ATTG)3gatttcaatccaataagataagaaaatatcagaaatcttataaaaatccttacttcttatattatagaactgaat(A)14
Allium_dentigerum	17	c	102	21903	22004	(T)10actttgttcgataaaaagaaaagcctacaaagaactactctttactcaagttctccatccagtaaggactttattaattca(T)11
Allium_dentigerum	77	c	121	123588	123708	(T)11caccttttttaatgtctgttcctgtataatctgtctcaacatcttttttattttgttttcgtaaatctaatacaagatttccttgaccttgttgttca(T)12
Allium_dentigerum	14	c	117	17743	17859	(T)11cattcccggtggtattaaaatgccgctgtgtctagatatcttatccgtctctccgggaaaatgaatatccccagaaaaaattttcagttcaatac(T)11
Allium_dentigerum	45	c	66	64283	64348	(T)11ctatttataatgactaatgaattaagaactttcaattagaacta(T)11
Allium_dentigerum	2	c	95	3725	3819	(T)12accagaattagagccatagagctctatccatttattcactagaccaaactctaactgtgaatttcttaaaat(A)11
Allium_dentigerum	9	c	52	9620	9671	(T)12acctaaaaaaattttcatttatttttctc(A)11
Allium_dentigerum	32	c	53	45876	45928	(TA)7gaagattaaggctctgttttatgatttat(TA)5
Allium_dentigerum	71	c	123	112753	112875	(TA)7ttttctatataatcactatataattagaataattaattaaattacactaaatacattaaaacactaaatacattaaaaagtagactaaaaacaata(T)13
Allium_dentigerum	47	c	39	66051	66089	(TA)8tttttct(TA)8
Allium_dentigerum	6	p1	10	7759	7768	(A)10
Allium_dentigerum	8	p1	10	8897	8906	(A)10
Allium_dentigerum	19	p1	10	26786	26795	(A)10
Allium_dentigerum	28	p1	10	37104	37113	(A)10
Allium_dentigerum	52	p1	10	69849	69858	(A)10
Allium_dentigerum	62	p1	10	81301	81310	(A)10
Allium_dentigerum	68	p1	10	111411	111420	(A)10
Allium_dentigerum	74	p1	10	119770	119779	(A)10
Allium_dentigerum	79	p1	10	126047	126056	(A)10
Allium_dentigerum	80	p1	10	138019	138028	(A)10
Allium_dentigerum	81	p1	10	139240	139249	(A)10
Allium_dentigerum	4	p1	11	5022	5032	(A)11
Allium_dentigerum	12	p1	11	14764	14774	(A)11
Allium_dentigerum	21	p1	11	28168	28178	(A)11
Allium_dentigerum	26	p1	11	36122	36132	(A)11
Allium_dentigerum	37	p1	11	50623	50633	(A)11
Allium_dentigerum	39	p1	11	58300	58310	(A)11
Allium_dentigerum	60	p1	11	80637	80647	(A)11
Allium_dentigerum	11	p1	12	13609	13620	(A)12
Allium_dentigerum	20	p1	12	27085	27096	(A)12
Allium_dentigerum	31	p1	13	44987	44999	(A)13
Allium_dentigerum	44	p1	13	63678	63690	(A)13
Allium_dentigerum	72	p1	13	116325	116337	(A)13
Allium_dentigerum	1	p1	10	3591	3600	(T)10
Allium_dentigerum	7	p1	10	8247	8256	(T)10
Allium_dentigerum	13	p1	10	15696	15705	(T)10
Allium_dentigerum	27	p1	10	36318	36327	(T)10
Allium_dentigerum	29	p1	10	41708	41717	(T)10
Allium_dentigerum	38	p1	10	54185	54194	(T)10
Allium_dentigerum	46	p1	10	65078	65087	(T)10
Allium_dentigerum	50	p1	10	69080	69089	(T)10
Allium_dentigerum	61	p1	10	81039	81048	(T)10
Allium_dentigerum	64	p1	10	96812	96821	(T)10
Allium_dentigerum	65	p1	10	98033	98042	(T)10
Allium_dentigerum	67	p1	10	109857	109866	(T)10
Allium_dentigerum	22	p1	11	31116	31126	(T)11
Allium_dentigerum	48	p1	11	66994	67004	(T)11
Allium_dentigerum	58	p1	11	78302	78312	(T)11
Allium_dentigerum	59	p1	11	78593	78603	(T)11
Allium_dentigerum	76	p1	11	122674	122684	(T)11
Allium_dentigerum	78	p1	11	125351	125361	(T)11
Allium_dentigerum	18	p1	12	22327	22338	(T)12
Allium_dentigerum	24	p1	12	32407	32418	(T)12
Allium_dentigerum	35	p1	12	48337	48348	(T)12
Allium_dentigerum	73	p1	12	117157	117168	(T)12
Allium_dentigerum	10	p1	13	12041	12053	(T)13
Allium_dentigerum	36	p1	13	50345	50357	(T)13
Allium_dentigerum	75	p1	13	122498	122510	(T)13
Allium_dentigerum	57	p1	14	76467	76480	(T)14
Allium_dentigerum	15	p2	10	19222	19231	(AT)5
Allium_dentigerum	40	p2	10	59658	59667	(AT)5
Allium_dentigerum	23	p2	12	32054	32065	(AT)6
Allium_dentigerum	63	p2	10	88495	88504	(GA)5
Allium_dentigerum	33	p2	10	46206	46215	(TA)5
Allium_dentigerum	49	p2	10	67123	67132	(TA)5
Allium_dentigerum	25	p2	14	35325	35338	(TA)7
Allium_dentigerum	82	p2	10	147557	147566	(TC)5
Allium_dentigerum	51	p3	12	69324	69335	(TCT)4
Allium_dentigerum	5	p3	12	7481	7492	(TTA)4
Allium_dentigerum	34	p4	12	46348	46359	(AATA)3
Allium_dentigerum	42	p4	12	60537	60548	(AATG)3
Allium_dentigerum	66	p4	12	109135	109146	(ATAA)3
Allium_dentigerum	16	p4	12	20144	20155	(ATTT)3
Allium_dentigerum	56	p4	12	75086	75097	(GGAT)3
Allium_dentigerum	43	p4	12	62158	62169	(TAAA)3
Allium_dentigerum	53	p4	12	70150	70161	(TAAA)3
Allium_dentigerum	54	p4	12	72989	73000	(TTTA)3
Allium_dentigerum	30	p4	12	43115	43126	(TTTC)3
Allium_siphonanthum	2	c	212	4179	4390	(A)10ttattttcgttaaaaaaatatatcttatataacaaatagtaaatttggcaaacccataatttgaatgaagtaaaggaaaaaccc(ATAA)3ggatcgaaataaacagatctatttatctacgatcgaattatatttgttcgatacaccattgtcaatatgaataaattgttgagaaaaaaatgaaat(A)10
Allium_siphonanthum	42	c	86	69270	69355	(A)12tactatgatggttctgttgctttctatatttatctcgtctgtgatttagcaatcccaaagtttc(T)10
Allium_siphonanthum	15	c	113	27647	27759	(A)14gaatgtgtttttgaggataagtacaacaggattcaagat(A)11gaatgtgtttttgaggataagtacaacgggattcaagat(A)10
Allium_siphonanthum	62	c	128	116820	116947	(AT)5tgaaatattactatacatattagtattatttgtaaataaatatataaaaaacactgaaatgatattttatagaaaattttttctacaatt(TA)6ttcttc(TA)5
Allium_siphonanthum	35	c	85	59883	59967	(AT)5ttcatccgaaacgggatccttaattctatttctatattcttttttctagatctaaggactacatt(A)10
Allium_siphonanthum	14	c	105	22203	22307	(T)10actttgttcgataaaaagaaaaccctacaaagaactactctttactcaagttctccatccagtaaggactttattaattca(T)14
Allium_siphonanthum	65	c	121	123792	123912	(T)10ctaccttttttaatgtctactcctgtataatctgtctcaacatctttttcattttgttttcgtaaatctaatacaagatttccttgaccttgttgttca(T)12
Allium_siphonanthum	57	c	43	111772	111814	(T)11aagagaaggagaatatgatatt(A)10
Allium_siphonanthum	11	c	117	18021	18137	(T)11cattcccggtggtattaaaatgccgctgtgtctagatatcttatctgtctctccgggaaaatgaatatccccagaaaaaattttcagttcaatac(T)11
Allium_siphonanthum	25	c	51	43385	43435	(T)11ctagtagcgactagttaatttgatcttt(TTTC)3
Allium_siphonanthum	27	c	59	46178	46236	(TA)7gaaagaagattaaggctctgttttatgatttat(TA)6
Allium_siphonanthum	43	c*	21	69595	69615	(TCT)4(T)10*
Allium_siphonanthum	7	p1	10	8796	8805	(A)10
Allium_siphonanthum	8	p1	10	9315	9324	(A)10
Allium_siphonanthum	9	p1	10	9933	9942	(A)10
Allium_siphonanthum	10	p1	10	12873	12882	(A)10
Allium_siphonanthum	17	p1	10	31074	31083	(A)10
Allium_siphonanthum	19	p1	10	32203	32212	(A)10
Allium_siphonanthum	26	p1	10	45292	45301	(A)10
Allium_siphonanthum	44	p1	10	70124	70133	(A)10
Allium_siphonanthum	52	p1	10	80875	80884	(A)10
Allium_siphonanthum	54	p1	10	81540	81549	(A)10
Allium_siphonanthum	64	p1	10	120015	120024	(A)10
Allium_siphonanthum	18	p1	11	31897	31907	(A)11
Allium_siphonanthum	22	p1	11	36512	36522	(A)11
Allium_siphonanthum	23	p1	11	36749	36759	(A)11
Allium_siphonanthum	39	p1	11	63938	63948	(A)11
Allium_siphonanthum	48	p1	11	76702	76712	(A)11
Allium_siphonanthum	58	p1	11	112282	112292	(A)11
Allium_siphonanthum	3	p1	14	4930	4943	(A)14
Allium_siphonanthum	16	p1	10	28958	28967	(T)10
Allium_siphonanthum	49	p1	10	78526	78535	(T)10
Allium_siphonanthum	50	p1	10	78815	78824	(T)10
Allium_siphonanthum	60	p1	10	115254	115263	(T)10
Allium_siphonanthum	5	p1	11	6552	6562	(T)11
Allium_siphonanthum	31	p1	11	50561	50571	(T)11
Allium_siphonanthum	32	p1	11	51926	51936	(T)11
Allium_siphonanthum	66	p1	11	125534	125544	(T)11
Allium_siphonanthum	24	p1	12	42009	42020	(T)12
Allium_siphonanthum	41	p1	12	67265	67276	(T)12
Allium_siphonanthum	63	p1	12	118146	118157	(T)12
Allium_siphonanthum	56	p1	13	110023	110035	(T)13
Allium_siphonanthum	1	p1	15	1568	1582	(T)15
Allium_siphonanthum	51	p1	15	80725	80739	(T)15
Allium_siphonanthum	13	p2	10	19512	19521	(AT)5
Allium_siphonanthum	33	p2	10	56662	56671	(AT)5
Allium_siphonanthum	4	p2	12	6368	6379	(AT)6
Allium_siphonanthum	20	p2	12	32447	32458	(AT)6
Allium_siphonanthum	30	p2	14	46835	46848	(AT)7
Allium_siphonanthum	55	p2	10	88725	88734	(GA)5
Allium_siphonanthum	28	p2	12	46514	46525	(TA)6
Allium_siphonanthum	21	p2	14	35713	35726	(TA)7
Allium_siphonanthum	40	p2	14	66347	66360	(TA)7
Allium_siphonanthum	59	p2	14	112933	112946	(TA)7
Allium_siphonanthum	36	p2	10	60149	60158	(TC)5
Allium_siphonanthum	67	p2	10	147742	147751	(TC)5
Allium_siphonanthum	6	p3	12	7935	7946	(TTA)4
Allium_siphonanthum	61	p4	12	116587	116598	(AAAT)3
Allium_siphonanthum	29	p4	12	46639	46650	(AATA)3
Allium_siphonanthum	37	p4	12	60759	60770	(AATG)3
Allium_siphonanthum	47	p4	12	75319	75330	(GGAT)3
Allium_siphonanthum	38	p4	12	62378	62389	(TAAA)3
Allium_siphonanthum	45	p4	12	70424	70435	(TAAA)3
Allium_siphonanthum	46	p4	12	73264	73275	(TTTA)3
Allium_siphonanthum	53	p4	12	81272	81283	(TTTA)3
Allium_siphonanthum	34	p5	15	58698	58712	(TATAA)3
Allium_siphonanthum	12	p6	18	18661	18678	(TTTCCC)3
