# Supplementary material for: Phylogeny and adaptive evolution of subgenus Rhizirideum (Amaryllidaceae, Allium) based on plastid genomes
Source: BMC Plant Biol. 2023 Feb 1;23:70. doi: 10.1186/s12870-022-03993-z (PMC9890777; doi:10.1186/s12870-022-03993-z)
Supplement: Supplementary file 8 — Additional file 8: Table S8. Simple sequence repeats (SSRs) distribution in the thirteen Rhizirideum plastomes. [file 12870_2022_3993_MOESM8_ESM.xlsx]

## Sheet: Sheet1
Table S8. The repeat sequence distribution in the eleven Rhizirideum plastomes (F, forward; R, reverse)
Species	Repeat length	Starting position of the first part	Match direction	Starting position of the second part	Distance of this repeat
Allium anisopodium	49	87754	F	87775	-3
Allium anisopodium	49	148009	F	148030	-3
Allium anisopodium	39	38587	F	40811	-3
Allium anisopodium	39	43542	F	97573	-3
Allium anisopodium	32	8321	F	8353	-1
Allium anisopodium	34	148024	F	148045	-2
Allium anisopodium	31	7325	F	7354	-1
Allium anisopodium	31	9623	F	36252	-2
Allium anisopodium	33	47828	F	47902	-3
Allium anisopodium	32	47842	F	47916	-3
Allium anisopodium	31	7858	F	35306	-3
Allium anisopodium	30	3411	F	3437	-3
Allium anisopodium	30	32188	F	32227	-3
Allium anisopodium	30	85108	F	85131	-3
Allium anisopodium	30	150672	F	150695	-3
Allium anisopodium	56	31439	P	31439	-2
Allium anisopodium	53	29154	P	29154	-3
Allium anisopodium	49	87754	P	148009	-3
Allium anisopodium	49	87775	P	148030	-3
Allium anisopodium	31	64879	P	64916	0
Allium anisopodium	39	43542	P	138221	-3
Allium anisopodium	37	67646	P	67646	-3
Allium anisopodium	32	65507	P	65511	-2
Allium anisopodium	32	116396	P	116396	-2
Allium anisopodium	31	7857	P	44918	-2
Allium anisopodium	33	122473	P	122473	-3
Allium anisopodium	32	35302	P	44920	-3
Allium anisopodium	30	62777	P	62813	-3
Allium anisopodium	30	85108	P	150672	-3
Allium anisopodium	30	85131	P	150695	-3
Allium anisopodium	31	62373	R	62373	-2
Allium bidentatum	45	13	F	35	0
Allium bidentatum	49	87780	F	87801	-2
Allium bidentatum	49	148095	F	148116	-2
Allium bidentatum	46	65928	F	65973	-2
Allium bidentatum	31	36192	F	36249	0
Allium bidentatum	34	148110	F	148131	-1
Allium bidentatum	39	38474	F	40698	-3
Allium bidentatum	39	43408	F	97601	-3
Allium bidentatum	30	65944	F	65989	-1
Allium bidentatum	31	9586	F	36081	-2
Allium bidentatum	33	47738	F	47812	-3
Allium bidentatum	30	3873	F	3898	-2
Allium bidentatum	30	36202	F	36230	-2
Allium bidentatum	32	47752	F	47826	-3
Allium bidentatum	31	7858	F	35140	-3
Allium bidentatum	31	32033	F	32057	-3
Allium bidentatum	30	1258	F	1282	-3
Allium bidentatum	30	29168	F	29191	-3
Allium bidentatum	30	81270	F	81293	-3
Allium bidentatum	30	85134	F	85157	-3
Allium bidentatum	30	87802	F	87823	-3
Allium bidentatum	30	150758	F	150781	-3
Allium bidentatum	55	27825	P	27825	-1
Allium bidentatum	50	108913	P	126984	0
Allium bidentatum	56	31286	P	31286	-2
Allium bidentatum	49	87780	P	148095	-2
Allium bidentatum	49	87801	P	148116	-2
Allium bidentatum	40	72426	P	72426	0
Allium bidentatum	49	29293	P	29293	-3
Allium bidentatum	39	43408	P	138305	-3
Allium bidentatum	37	67608	P	67608	-3
Allium bidentatum	32	116510	P	116510	-2
Allium bidentatum	31	7857	P	44787	-2
Allium bidentatum	31	64813	P	64850	-2
Allium bidentatum	33	122580	P	122580	-3
Allium bidentatum	30	108966	P	108966	-2
Allium bidentatum	32	35136	P	44789	-3
Allium bidentatum	30	85134	P	150758	-3
Allium bidentatum	30	85157	P	150781	-3
Allium bidentatum	30	87802	P	148092	-3
Allium bidentatum	30	87823	P	148113	-3
Allium bidentatum	31	62350	R	62350	-2
Allium bidentatum	31	66012	R	66012	-2
Allium caespitosum	46	66117	F	66162	-1
Allium caespitosum	49	87970	F	87991	-2
Allium caespitosum	49	148270	F	148291	-2
Allium caespitosum	38	58533	F	58569	0
Allium caespitosum	34	148285	F	148306	-1
Allium caespitosum	39	38605	F	40829	-3
Allium caespitosum	39	43533	F	97784	-3
Allium caespitosum	31	9486	F	36271	-2
Allium caespitosum	33	47864	F	47938	-3
Allium caespitosum	32	47878	F	47952	-3
Allium caespitosum	31	7740	F	35316	-3
Allium caespitosum	31	32211	F	32235	-3
Allium caespitosum	30	85324	F	85347	-3
Allium caespitosum	30	87992	F	88013	-3
Allium caespitosum	30	150933	F	150956	-3
Allium caespitosum	56	31486	P	31486	-2
Allium caespitosum	54	27725	P	27725	-2
Allium caespitosum	49	87970	P	148270	-2
Allium caespitosum	49	87991	P	148291	-2
Allium caespitosum	40	72640	P	72640	0
Allium caespitosum	49	29190	P	29190	-3
Allium caespitosum	39	43533	P	138487	-3
Allium caespitosum	37	67812	P	67812	-3
Allium caespitosum	31	64998	P	65035	-1
Allium caespitosum	32	32266	P	32266	-2
Allium caespitosum	31	7739	P	44912	-2
Allium caespitosum	33	122774	P	122774	-3
Allium caespitosum	30	7184	P	7184	-2
Allium caespitosum	30	116714	P	116714	-2
Allium caespitosum	32	35312	P	44914	-3
Allium caespitosum	31	32585	P	32585	-3
Allium caespitosum	30	85324	P	150933	-3
Allium caespitosum	30	85347	P	150956	-3
Allium caespitosum	30	87992	P	148267	-3
Allium caespitosum	30	88013	P	148288	-3
Allium caespitosum	30	62508	R	62508	-2
Allium caespitosum	30	112810	R	112821	-3
Allium eduardii	49	87623	F	87644	-2
Allium eduardii	49	148100	F	148121	-2
Allium eduardii	36	20100	F	20118	0
Allium eduardii	34	148115	F	148136	-1
Allium eduardii	39	38534	F	40758	-3
Allium eduardii	39	43442	F	97450	-3
Allium eduardii	31	9480	F	36196	-2
Allium eduardii	33	47666	F	47740	-3
Allium eduardii	30	7459	F	7484	-2
Allium eduardii	32	47680	F	47754	-3
Allium eduardii	31	7736	F	35236	-3
Allium eduardii	31	8114	F	8126	-3
Allium eduardii	31	90045	F	90069	-3
Allium eduardii	31	112592	F	116321	-3
Allium eduardii	31	145693	F	145717	-3
Allium eduardii	30	32266	F	32290	-3
Allium eduardii	30	69934	F	69959	-3
Allium eduardii	30	84977	F	85000	-3
Allium eduardii	30	87645	F	87666	-3
Allium eduardii	30	150763	F	150786	-3
Allium eduardii	56	31510	P	31510	-2
Allium eduardii	54	27752	P	27752	-2
Allium eduardii	52	60477	P	60477	-2
Allium eduardii	49	87623	P	148100	-2
Allium eduardii	49	87644	P	148121	-2
Allium eduardii	40	72291	P	72291	0
Allium eduardii	32	116535	P	116535	0
Allium eduardii	41	122593	P	122593	-3
Allium eduardii	31	64698	P	64735	0
Allium eduardii	39	43442	P	138304	-3
Allium eduardii	37	67456	P	67456	-3
Allium eduardii	34	32320	P	32320	-2
Allium eduardii	31	7735	P	44825	-2
Allium eduardii	33	29238	P	29238	-3
Allium eduardii	32	35232	P	44827	-3
Allium eduardii	31	32505	P	32505	-3
Allium eduardii	31	35470	P	35470	-3
Allium eduardii	31	65332	P	65332	-3
Allium eduardii	31	90045	P	145693	-3
Allium eduardii	31	90069	P	145717	-3
Allium eduardii	30	84977	P	150763	-3
Allium eduardii	30	85000	P	150786	-3
Allium eduardii	30	87645	P	148097	-3
Allium eduardii	30	87666	P	148118	-3
Allium mongolicum	46	66125	F	66170	-1
Allium mongolicum	49	87972	F	87993	-2
Allium mongolicum	49	148270	F	148291	-2
Allium mongolicum	38	58547	F	58583	0
Allium mongolicum	34	148285	F	148306	-1
Allium mongolicum	39	38612	F	40836	-3
Allium mongolicum	39	43540	F	97786	-3
Allium mongolicum	31	9485	F	36278	-2
Allium mongolicum	33	47876	F	47950	-3
Allium mongolicum	32	47890	F	47964	-3
Allium mongolicum	31	7739	F	35323	-3
Allium mongolicum	31	32218	F	32242	-3
Allium mongolicum	30	85326	F	85349	-3
Allium mongolicum	30	87994	F	88015	-3
Allium mongolicum	30	150933	F	150956	-3
Allium mongolicum	56	31493	P	31493	-2
Allium mongolicum	54	27731	P	27731	-2
Allium mongolicum	49	87972	P	148270	-2
Allium mongolicum	49	87993	P	148291	-2
Allium mongolicum	40	72647	P	72647	0
Allium mongolicum	49	29197	P	29197	-3
Allium mongolicum	31	65006	P	65043	0
Allium mongolicum	39	43540	P	138487	-3
Allium mongolicum	37	67820	P	67820	-3
Allium mongolicum	32	32273	P	32273	-2
Allium mongolicum	31	7738	P	44919	-2
Allium mongolicum	33	122774	P	122774	-3
Allium mongolicum	30	7183	P	7183	-2
Allium mongolicum	30	116713	P	116713	-2
Allium mongolicum	32	35319	P	44921	-3
Allium mongolicum	31	32592	P	32592	-3
Allium mongolicum	31	57484	P	111586	-3
Allium mongolicum	30	85326	P	150933	-3
Allium mongolicum	30	85349	P	150956	-3
Allium mongolicum	30	87994	P	148267	-3
Allium mongolicum	30	88015	P	148288	-3
Allium mongolicum	30	62517	R	62517	-2
Allium mongolicum	30	112804	R	112815	-3
Allium nutans	49	87846	F	87867	-2
Allium nutans	49	148071	F	148092	-2
Allium nutans	41	36470	F	36506	-1
Allium nutans	42	65991	F	66036	-3
Allium nutans	34	148086	F	148107	-1
Allium nutans	39	38696	F	40920	-3
Allium nutans	39	43633	F	97656	-3
Allium nutans	31	9490	F	36307	-2
Allium nutans	31	30379	F	30404	-2
Allium nutans	33	47874	F	47948	-3
Allium nutans	32	47888	F	47962	-3
Allium nutans	31	7739	F	35352	-3
Allium nutans	31	32245	F	32269	-3
Allium nutans	30	85200	F	85223	-3
Allium nutans	30	87868	F	87889	-3
Allium nutans	30	150734	F	150757	-3
Allium nutans	65	111519	P	111519	-1
Allium nutans	54	111676	P	111676	0
Allium nutans	56	31485	P	31485	-2
Allium nutans	54	27729	P	27729	-2
Allium nutans	53	29177	P	29177	-3
Allium nutans	49	87846	P	148071	-2
Allium nutans	49	87867	P	148092	-2
Allium nutans	48	32296	P	32296	-2
Allium nutans	40	72521	P	72521	0
Allium nutans	31	64889	P	64926	0
Allium nutans	39	43633	P	138292	-3
Allium nutans	37	67693	P	67693	-3
Allium nutans	32	116514	P	116514	-2
Allium nutans	31	7738	P	45012	-2
Allium nutans	33	122566	P	122566	-3
Allium nutans	32	35348	P	45014	-3
Allium nutans	31	65502	P	65502	-3
Allium nutans	30	62800	P	62836	-3
Allium nutans	30	85200	P	150734	-3
Allium nutans	30	85223	P	150757	-3
Allium nutans	30	87868	P	148068	-3
Allium nutans	30	87889	P	148089	-3
Allium nutans	30	62397	R	62397	-2
Allium polyrhizum	46	65990	F	66035	0
Allium polyrhizum	49	87742	F	87763	-2
Allium polyrhizum	49	147712	F	147733	-2
Allium polyrhizum	34	147727	F	147748	-1
Allium polyrhizum	39	38498	F	40698	-3
Allium polyrhizum	39	38506	F	40706	-3
Allium polyrhizum	39	43403	F	97550	-3
Allium polyrhizum	31	9464	F	36170	-2
Allium polyrhizum	33	47727	F	47801	-3
Allium polyrhizum	32	47741	F	47815	-3
Allium polyrhizum	32	112704	F	112727	-3
Allium polyrhizum	31	7707	F	35229	-3
Allium polyrhizum	31	32125	F	32149	-3
Allium polyrhizum	31	59612	F	59642	-3
Allium polyrhizum	30	85096	F	85119	-3
Allium polyrhizum	30	87764	F	87785	-3
Allium polyrhizum	30	150375	F	150398	-3
Allium polyrhizum	406	108328	P	126688	-1
Allium polyrhizum	275	108459	P	126688	0
Allium polyrhizum	118	108211	P	127189	0
Allium polyrhizum	64	64885	P	64885	0
Allium polyrhizum	56	31376	P	31376	-2
Allium polyrhizum	54	27686	P	27686	-2
Allium polyrhizum	49	113831	P	113831	-1
Allium polyrhizum	53	29110	P	29110	-3
Allium polyrhizum	49	87742	P	147712	-2
Allium polyrhizum	49	87763	P	147733	-2
Allium polyrhizum	42	108169	P	127313	0
Allium polyrhizum	40	72455	P	72455	0
Allium polyrhizum	39	43403	P	137935	-3
Allium polyrhizum	37	67659	P	67659	-3
Allium polyrhizum	31	7706	P	44778	-2
Allium polyrhizum	33	111092	P	111092	-3
Allium polyrhizum	33	122224	P	122224	-3
Allium polyrhizum	32	35225	P	44780	-3
Allium polyrhizum	31	65505	P	65505	-3
Allium polyrhizum	30	85096	P	150375	-3
Allium polyrhizum	30	85119	P	150398	-3
Allium polyrhizum	30	87764	P	147709	-3
Allium polyrhizum	30	87785	P	147730	-3
Allium polyrhizum	30	108734	P	126655	-3
Allium polyrhizum	30	62384	R	62384	-2
Allium polyrhizum	32	9566	R	32496	-3
Allium przewalskianum	102	47357	F	47468	0
Allium przewalskianum	58	111283	F	111365	-1
Allium przewalskianum	43	64187	F	64290	0
Allium przewalskianum	49	87733	F	87754	-2
Allium przewalskianum	49	147870	F	147891	-2
Allium przewalskianum	38	64815	F	64888	0
Allium przewalskianum	36	20127	F	20145	0
Allium przewalskianum	32	64811	F	64857	0
Allium przewalskianum	34	147885	F	147906	-1
Allium przewalskianum	39	38491	F	40715	-3
Allium przewalskianum	39	43400	F	97542	-3
Allium przewalskianum	33	90155	F	90179	-2
Allium przewalskianum	33	145461	F	145485	-2
Allium przewalskianum	31	9523	F	36155	-2
Allium przewalskianum	33	47745	F	47819	-3
Allium przewalskianum	30	64861	F	64888	-2
Allium przewalskianum	32	47759	F	47833	-3
Allium przewalskianum	31	7777	F	35209	-3
Allium przewalskianum	31	8160	F	8172	-3
Allium przewalskianum	30	70105	F	70130	-3
Allium przewalskianum	30	85087	F	85110	-3
Allium przewalskianum	30	87755	F	87776	-3
Allium przewalskianum	325	108510	P	126826	-2
Allium przewalskianum	304	108531	P	126826	-1
Allium przewalskianum	56	31455	P	31455	-2
Allium przewalskianum	54	27737	P	27737	-2
Allium przewalskianum	49	87733	P	147870	-2
Allium przewalskianum	49	87754	P	147891	-2
Allium przewalskianum	40	72462	P	72462	0
Allium przewalskianum	45	50561	P	50561	-3
Allium przewalskianum	41	122390	P	122390	-3
Allium przewalskianum	31	64815	P	64933	0
Allium przewalskianum	31	64888	P	64933	0
Allium przewalskianum	39	43400	P	138092	-3
Allium przewalskianum	36	115683	P	115683	-2
Allium przewalskianum	37	67634	P	67634	-3
Allium przewalskianum	33	90155	P	145461	-2
Allium przewalskianum	33	90179	P	145485	-2
Allium przewalskianum	30	64859	P	64936	-1
Allium przewalskianum	31	7776	P	44771	-2
Allium przewalskianum	33	29205	P	29205	-3
Allium przewalskianum	32	35205	P	44773	-3
Allium przewalskianum	31	35430	P	35430	-3
Allium przewalskianum	31	65523	P	65523	-3
Allium przewalskianum	30	85087	P	150533	-3
Allium przewalskianum	30	85110	P	150556	-3
Allium przewalskianum	30	87755	P	147867	-3
Allium przewalskianum	30	87776	P	147888	-3
Allium przewalskianum	30	62347	R	62347	-2
Allium senescens	30	112642	C	112643	-1
Allium senescens	49	87862	F	87883	-2
Allium senescens	49	148128	F	148149	-2
Allium senescens	42	66023	F	66068	-3
Allium senescens	34	148143	F	148164	-1
Allium senescens	39	38665	F	40889	-3
Allium senescens	39	43602	F	97678	-3
Allium senescens	34	112642	F	112644	-3
Allium senescens	31	9520	F	36313	-2
Allium senescens	33	47836	F	47910	-3
Allium senescens	32	47850	F	47924	-3
Allium senescens	31	7769	F	35368	-3
Allium senescens	31	32248	F	32272	-3
Allium senescens	31	112652	F	112654	-3
Allium senescens	30	1180	F	1204	-3
Allium senescens	30	59972	F	123730	-3
Allium senescens	30	85216	F	85239	-3
Allium senescens	30	87884	F	87905	-3
Allium senescens	30	150791	F	150814	-3
Allium senescens	56	31510	P	31510	-2
Allium senescens	54	27779	P	27779	-2
Allium senescens	54	111706	P	111706	-2
Allium senescens	53	29225	P	29225	-3
Allium senescens	49	87862	P	148128	-2
Allium senescens	49	87883	P	148149	-2
Allium senescens	48	32299	P	32299	-2
Allium senescens	40	72555	P	72555	0
Allium senescens	31	64922	P	64959	0
Allium senescens	39	43602	P	138343	-3
Allium senescens	37	67729	P	67729	-3
Allium senescens	35	21974	P	116312	-3
Allium senescens	32	116551	P	116551	-2
Allium senescens	31	7768	P	44981	-2
Allium senescens	33	122618	P	122618	-3
Allium senescens	32	35364	P	44983	-3
Allium senescens	31	65534	P	65534	-3
Allium senescens	30	35569	P	68422	-3
Allium senescens	30	62835	P	62871	-3
Allium senescens	30	85216	P	150791	-3
Allium senescens	30	85239	P	150814	-3
Allium senescens	30	87884	P	148125	-3
Allium senescens	30	87905	P	148146	-3
Allium senescens	33	112640	R	112654	-3
Allium senescens	30	62427	R	62427	-2
Allium spirale	30	112672	C	112673	-1
Allium spirale	49	87891	F	87912	-2
Allium spirale	49	148157	F	148178	-2
Allium spirale	34	36364	F	36380	0
Allium spirale	42	66053	F	66098	-3
Allium spirale	34	148172	F	148193	-1
Allium spirale	39	38697	F	40921	-3
Allium spirale	39	43634	F	97708	-3
Allium spirale	32	36386	F	36405	-1
Allium spirale	34	112672	F	112674	-3
Allium spirale	31	9521	F	36313	-2
Allium spirale	33	47868	F	47942	-3
Allium spirale	30	36368	F	36403	-2
Allium spirale	32	47882	F	47956	-3
Allium spirale	31	7764	F	35368	-3
Allium spirale	31	32249	F	32273	-3
Allium spirale	31	112682	F	112684	-3
Allium spirale	30	1176	F	1200	-3
Allium spirale	30	85245	F	85268	-3
Allium spirale	30	87913	F	87934	-3
Allium spirale	30	150820	F	150843	-3
Allium spirale	65	111579	P	111579	-1
Allium spirale	56	31511	P	31511	-2
Allium spirale	54	27779	P	27779	-2
Allium spirale	54	111736	P	111736	-2
Allium spirale	53	29226	P	29226	-3
Allium spirale	49	87891	P	148157	-2
Allium spirale	49	87912	P	148178	-2
Allium spirale	48	32300	P	32300	-2
Allium spirale	40	72585	P	72585	0
Allium spirale	31	64952	P	64989	0
Allium spirale	39	43634	P	138371	-3
Allium spirale	37	67759	P	67759	-3
Allium spirale	35	21976	P	116342	-3
Allium spirale	32	116581	P	116581	-2
Allium spirale	31	7763	P	45013	-2
Allium spirale	33	122646	P	122646	-3
Allium spirale	32	35364	P	45015	-3
Allium spirale	31	65564	P	65564	-3
Allium spirale	30	35569	P	68452	-3
Allium spirale	30	62864	P	62900	-3
Allium spirale	30	85245	P	150820	-3
Allium spirale	30	85268	P	150843	-3
Allium spirale	30	87913	P	148154	-3
Allium spirale	30	87934	P	148175	-3
Allium spirale	33	112670	R	112684	-3
Allium spirale	30	62461	R	62461	-2
Allium tenuissimum	42	6085	F	6105	0
Allium tenuissimum	49	87812	F	87833	-3
Allium tenuissimum	49	148061	F	148082	-3
Allium tenuissimum	31	29721	F	29752	0
Allium tenuissimum	39	38584	F	40808	-3
Allium tenuissimum	39	43534	F	97631	-3
Allium tenuissimum	34	148076	F	148097	-2
Allium tenuissimum	31	8279	F	8317	-2
Allium tenuissimum	31	9585	F	36248	-2
Allium tenuissimum	33	47847	F	47921	-3
Allium tenuissimum	32	47861	F	47935	-3
Allium tenuissimum	31	7818	F	35302	-3
Allium tenuissimum	30	3382	F	3408	-3
Allium tenuissimum	30	32185	F	32224	-3
Allium tenuissimum	30	85166	F	85189	-3
Allium tenuissimum	30	150724	F	150747	-3
Allium tenuissimum	56	31436	P	31436	-2
Allium tenuissimum	53	29113	P	29113	-3
Allium tenuissimum	48	114147	P	114147	-2
Allium tenuissimum	49	87812	P	148061	-3
Allium tenuissimum	49	87833	P	148082	-3
Allium tenuissimum	41	122521	P	122521	-3
Allium tenuissimum	31	64921	P	64958	0
Allium tenuissimum	39	43534	P	138273	-3
Allium tenuissimum	37	67688	P	67688	-3
Allium tenuissimum	32	65549	P	65553	-2
Allium tenuissimum	32	116458	P	116458	-2
Allium tenuissimum	31	7817	P	44919	-2
Allium tenuissimum	32	35298	P	44921	-3
Allium tenuissimum	30	62819	P	62855	-3
Allium tenuissimum	30	85166	P	150724	-3
Allium tenuissimum	30	85189	P	150747	-3
Allium tenuissimum	31	62415	R	62415	-2
Allium dentigerum	89	36170	F	36199	0
Allium dentigerum	60	36170	F	36228	0
Allium dentigerum	49	87850	F	87871	-2
Allium dentigerum	49	148140	F	148161	-2
Allium dentigerum	46	65958	F	66003	-2
Allium dentigerum	31	36170	F	36257	0
Allium dentigerum	34	148155	F	148176	-1
Allium dentigerum	39	43417	F	97670	-3
Allium dentigerum	30	46351	F	46369	-1
Allium dentigerum	30	65974	F	66019	-1
Allium dentigerum	31	9544	F	36058	-2
Allium dentigerum	33	47773	F	47847	-3
Allium dentigerum	30	3813	F	3838	-2
Allium dentigerum	32	47787	F	47861	-3
Allium dentigerum	31	7800	F	35117	-3
Allium dentigerum	31	32008	F	32032	-3
Allium dentigerum	31	38483	F	40707	-3
Allium dentigerum	31	66049	F	66072	-3
Allium dentigerum	30	1196	F	1220	-3
Allium dentigerum	30	73304	F	73328	-3
Allium dentigerum	30	85204	F	85227	-3
Allium dentigerum	30	87872	F	87893	-3
Allium dentigerum	30	150803	F	150826	-3
Allium dentigerum	55	27790	P	27790	-1
Allium dentigerum	56	31261	P	31261	-2
Allium dentigerum	49	87850	P	148140	-2
Allium dentigerum	49	87871	P	148161	-2
Allium dentigerum	40	72483	P	72483	0
Allium dentigerum	49	29256	P	29256	-3
Allium dentigerum	39	43417	P	138351	-3
Allium dentigerum	32	116560	P	116560	-2
Allium dentigerum	31	7799	P	44801	-2
Allium dentigerum	31	64846	P	64883	-2
Allium dentigerum	33	122625	P	122625	-3
Allium dentigerum	32	35113	P	44803	-3
Allium dentigerum	30	85204	P	150803	-3
Allium dentigerum	30	85227	P	150826	-3
Allium dentigerum	30	87872	P	148137	-3
Allium dentigerum	30	87893	P	148158	-3
Allium dentigerum	31	66043	R	66043	-2
Allium dentigerum	30	62376	R	62376	-2
Allium dentigerum	30	63872	R	63872	-2
Allium siphonanthum	60	27649	F	27699	-1
Allium siphonanthum	56	31680	P	31680	-2
Allium siphonanthum	53	29393	P	29393	-3
Allium siphonanthum	49	88080	F	88101	-2
Allium siphonanthum	49	88080	P	148325	-2
Allium siphonanthum	49	88101	P	148346	-2
Allium siphonanthum	49	148325	F	148346	-2
Allium siphonanthum	40	72758	P	72758	0
Allium siphonanthum	40	66244	F	66305	-1
Allium siphonanthum	31	65132	P	65169	0
Allium siphonanthum	34	148340	F	148361	-1
Allium siphonanthum	39	38784	F	41008	-3
Allium siphonanthum	39	43726	F	97910	-3
Allium siphonanthum	39	43726	P	138526	-3
Allium siphonanthum	37	67946	P	67946	-3
Allium siphonanthum	35	53994	P	53994	-3
Allium siphonanthum	35	109250	P	109250	-3
Allium siphonanthum	31	8251	P	45106	-2
Allium siphonanthum	31	9820	F	36453	-2
Allium siphonanthum	31	62625	R	62625	-2
Allium siphonanthum	31	66338	R	66338	-2
Allium siphonanthum	31	116918	R	116918	-2
Allium siphonanthum	30	116599	P	116599	-2
Allium siphonanthum	32	35501	P	45108	-3
Allium siphonanthum	31	8252	F	35505	-3
Allium siphonanthum	31	32774	P	32774	-3
Allium siphonanthum	31	65759	P	65759	-3
Allium siphonanthum	30	48003	F	48077	-3
Allium siphonanthum	30	58690	F	64291	-3
Allium siphonanthum	30	63039	P	63075	-3
Allium siphonanthum	30	85434	F	85457	-3
Allium siphonanthum	30	85434	P	150988	-3
Allium siphonanthum	30	85457	P	151011	-3
Allium siphonanthum	30	88102	F	88123	-3
Allium siphonanthum	30	88102	P	148322	-3
Allium siphonanthum	30	88123	P	148343	-3
Allium siphonanthum	30	112918	R	112931	-3
Allium siphonanthum	30	150988	F	151011	-3
