# Supplementary material for: Phylogeny and adaptive evolution of subgenus Rhizirideum (Amaryllidaceae, Allium) based on plastid genomes
Source: BMC Plant Biol. 2023 Feb 1;23:70. doi: 10.1186/s12870-022-03993-z (PMC9890777; doi:10.1186/s12870-022-03993-z)
Supplement: Supplementary file 9 — Additional file 9: Table S9. Results of selective pressure analysis in EasycodeMl with the branch-site model. [file 12870_2022_3993_MOESM9_ESM.xlsx]

## Sheet: Sheet1
Table S9. Results of selective pressure analysis in PAML with the branch-site model
Gene	Null hypotheisis			Alternative hypotheisis			Significance test
name	LnL	df	omega (ω = 1)	LnL	df	omega (ω >1)	BEB	LRT P-value
atpA	-3683.73	69	1	-3683.73	70	3.40057		0.994472
atpB	-3373.95	69	1	-3373.95	70	1		0.998046
atpE	-1178.08	69	1	-1178.08	70	3.91996		0.998404
atpF	-1501.41	69	1	-1501.41	70	1		0.996432
atpH	-619.288	69	1	-619.288	70	2.53444		1
atpI	-1706.83	69	1	-1706.83	70	3.35999		0.996432
ccsA	-2709.38	69	1	-2709.38	70	1		1
clpP	-1329.5	69	1	-1329.5	70	3.65003		1
matK	-5364.52	69	1	-5364.52	70	1		1
ndhA	-3073.66	69	1	-3073.66	70	1		1
ndhC	-866.717	69	1	-866.717	70	1		1
ndhD	-4450.2	69	1	-4449.21	70	1		0.159426
ndhE	-905.983	69	1	-905.983	70	3.97226		0.998046
ndhF	-7510.35	69	1	-7510.35	70	3.39176		0.98764
ndhG	-1464.78	69	1	-1464.78	70	1		1
ndhH	-2923.77	69	1	-2923.77	70	1		1
ndhI	-1462.32	69	1	-1462.32	70	3.83005		0.995932
ndhJ	-1190.32	69	1	-1190.32	70	3.13196		0.996091
ndhK	-2105.19	69	1	-2105.19	70	1		1
petB	-1429.93	69	1	-1429.93	70	1		1
petD	-1111.01	69	1	-1111.01	70	3.10269		0.992953
petG	-360.171	69	1	-360.171	70	3.42702		1
petL	-291.708	69	1	-291.708	70	1		0.998872
petN	-239.895	69	1	-239.895	70	3.16043		1
psaA	-4639.14	69	1	-4639.14	70	1		1
psaB	-4604.69	69	1	-4604.69	70	1		0.998046
psaC	-637.099	69	1	-637.099	70	3.67364		0.985463
psaI	-381.995	69	1	-381.995	70	1		0.996808
psaJ	-373.757	69	1	-373.757	70	1		1
psbA	-2032.71	69	1	-2032.71	70	3.96949		1
psbB	-3238.23	69	1	-3238.23	70	3.44646		0.993924
psbC	-2890.41	69	1	-2890.41	70	3.84227		1
psbD	-2225.88	69	1	-2225.88	70	3.10541		0.996432
psbE	-602.613	69	1	-602.613	70	3.61585		1
psbF	-368.547	69	1	-368.664	70	4.08206		0.628052
psbH	-567.632	69	1	-567.632	70	1		0.998404
psbI	-364.784	69	1	-364.784	70	1		1
psbJ	-365.842	69	1	-366.721	70	3.48297		0.184853
psbK	-574.012	69	1	-574.012	70	3.78986		1
psbM	-323.674	69	1	-323.674	70	3.51541		1
psbN	-395.31	69	1	-395.31	70	3.03224		0.998872
psbT	-308.358	69	1	-308.358	70	3.40703		1
psbZ	-455.933	69	1	-455.933	70	3.30655		0.997743
rbcL	-3433.79	69	1	-3433.98	70	1		0.537018
rpl14	-1017.12	69	1	-1017.12	70	1		1
rpl16	-1127.99	69	1	-1175.1	70	3.61962		0
rpl20	-1041.05	69	1	-1041.05	70	3.07658		0.998872
rpl22	-1257.5	69	1	-1257	70	1		0.319709
rpl32	-686.783	69	1	-686.783	70	3.84407		1
rpl33	-587.993	69	1	-587.993	70	3.77925		0.996432
rpl36	-296.433	69	1	-296.433	70	4.03828		1
rpoA	-2770.2	69	1	-2770.2	70	1		1
rpoB	-7147.41	69	1	-7147.41	70	1		0.998872
rpoC1	-4890.73	69	1	-4890.73	70	1.00007		0.998404
rpoC2	-11563	69	1	-11563	70	1		0.998872
rps3	-1822.34	69	1	-1822.34	70	2.6957		0.996615
rps4	-1444.82	69	1	-1444.82	70	3.16878		0.998046
rps8	-1034.22	69	1	-1034.22	70	3.12926		1
rps11	-1093.66	69	1	-1093.66	70	3.75854		1
rps14	-830.704	69	1	-830.704	70	3.51504		0.998872
rps15	-904.24	69	1	-904.24	70	3.20102		0.997236
rps16	-468.232	69	1	-468.232	70	3.93146		0.991556
rps18	-806.477	69	1	-806.477	70	3.90098		0.998404
ycf3	-1260.19	69	1	-1260.19	70	3.42988		0.997477
ycf4	-1372.07	69	1	-1372.07	70	1.12329		0.995778
